# Supplementary material for: TBC9, an essential TBC-domain protein, regulates early vesicular transport and IMC formation in Toxoplasma gondii
Source: Commun Biol. 2024 May 18;7:596. doi: 10.1038/s42003-024-06310-6 (PMC11102469; doi:10.1038/s42003-024-06310-6)
Supplement: Supplementary file 4 — Supplementary Data 1 [file 42003_2024_6310_MOESM4_ESM.xlsx]

## Sheet: Lines
	Lines used in this study.
	No.	Name	GenoType	Aim
	1	RHΔTBC1::HX	RHΔku80Δhxgprt; Δtbc1::DHFR-TS:HXGPRT	Essentiality test
	2	RHΔTBC2::HX	RHΔku80Δhxgprt; Δtbc2::DHFR-TS:HXGPRT	Essentiality test
	3	RHΔTBC3::HX	RHΔku80Δhxgprt; Δtbc3::DHFR-TS:HXGPRT	Essentiality test
	4	RHΔTBC4::HX	RHΔku80Δhxgprt; Δtbc4::DHFR-TS:HXGPRT	Essentiality test
	5	RHΔTBC5::HX	RHΔku80Δhxgprt; Δtbc5::DHFR-TS:HXGPRT	Essentiality test
	6	RHΔTBC6::HX	RHΔku80Δhxgprt; Δtbc6::DHFR-TS:HXGPRT	Essentiality test
	7	RHΔTBC7::HX	RHΔku80Δhxgprt; Δtbc7::DHFR-TS:HXGPRT	Essentiality test
	8	RHΔTBC8::HX	RHΔku80Δhxgprt; Δtbc8::DHFR-TS:HXGPRT	Essentiality test
	9	RHΔTBC10::HX	RHΔku80Δhxgprt; Δtbc10::DHFR-TS:HXGPRT	Essentiality test
	10	RHΔTBC12::HX	RHΔku80Δhxgprt; Δtbc12::DHFR-TS:HXGPRT	Essentiality test
	11	RHΔTBC13::HX	RHΔku80Δhxgprt; Δtbc13::DHFR-TS:HXGPRT	Essentiality test
	12	RHΔTBC14::HX	RHΔku80Δhxgprt; Δtbc14::DHFR-TS:HXGPRT	Essentiality test
	13	RHΔTBC15::HX	RHΔku80Δhxgprt; Δtbc15::DHFR-TS:HXGPRT	Essentiality test
	14	RHΔTBC16::HX	RHΔku80Δhxgprt; Δtbc16::DHFR-TS:HXGPRT	Essentiality test
	15	RHΔTBC17::HX	RHΔku80Δhxgprt; Δtbc17::DHFR-TS:HXGPRT	Essentiality test
	16	RHΔTBC18::HX	RHΔku80Δhxgprt; Δtbc18::DHFR-TS:HXGPRT	Essentiality test
	17	RH/TBC1-6TY	RHΔku80Δhxgprt; TBC1-6TY, DHFR-TS:HXGPRT	IFA
	18	RH/TBC3-6TY	RHΔku80Δhxgprt; TBC3-6TY, DHFR-TS:HXGPRT	IFA
	19	RH/TBC5-6TY	RHΔku80Δhxgprt; TBC5-6TY, DHFR-TS:HXGPRT	IFA
	20	RH/TBC6-6TY	RHΔku80Δhxgprt; TBC6-6TY, DHFR-TS:HXGPRT	IFA
	21	RH/TBC7-6TY	RHΔku80Δhxgprt; TBC7-6TY, DHFR-TS:HXGPRT	IFA
	22	RH/TBC9-6TY	RHΔku80Δhxgprt; TBC9-6TY, DHFR-TS:HXGPRT	IFA
	23	RH/TBC12-6TY	RHΔku80Δhxgprt; TBC12-6TY, DHFR-TS:HXGPRT	IFA
	24	RH/TBC13-6TY	RHΔku80Δhxgprt; TBC13-6TY, DHFR-TS:HXGPRT	IFA
	25	RH/TBC14-6TY	RHΔku80Δhxgprt; TBC14-6TY, DHFR-TS:HXGPRT	IFA
	26	RH/TBC15-6TY	RHΔku80Δhxgprt; TBC15-6TY, DHFR-TS:HXGPRT	IFA
	27	RH/TBC16-6TY	RHΔku80Δhxgprt; TBC16-6TY, DHFR-TS:HXGPRT	IFA
	28	RH/TBC18-6TY	RHΔku80Δhxgprt; TBC18-6TY, DHFR-TS:HXGPRT	IFA
	29	RH/HX-6TY-TBC2	RHΔku80Δhxgprt; 6TY-TBC2, DHFR-TS:HXGPRT	IFA
	30	RH/HX-6TY-TBC4	RHΔku80Δhxgprt; 6TY-TBC4, DHFR-TS:HXGPRT	IFA
	31	RH/HX-6TY-TBC8	RHΔku80Δhxgprt; 6TY-TBC8, DHFR-TS:HXGPRT	IFA
	32	RH/HX-6TY-TBC10	RHΔku80Δhxgprt; 6TY-TBC10, DHFR-TS:HXGPRT	IFA
	33	RH/HX-6TY-TBC17	RHΔku80Δhxgprt; 6TY-TBC17, DHFR-TS:HXGPRT	IFA
	34	RH/HX-6TY-TBC2/GRASP-6HA	RHΔku80Δhxgprt; 6TY-TBC2, DHFR-TS:HXGPRT; GRASP-6HA, DHFR-TS:DHFR	Colocalization
	35	RH/TBC3-6TY/GRASP-6HA	RHΔku80Δhxgprt; TBC3-6TY, DHFR-TS:HXGPRT; GRASP-6HA, DHFR-TS:DHFR	Colocalization
	36	RH/TBC18-6TY/GRASP-6HA	RHΔku80Δhxgprt; TBC18-6TY, DHFR-TS:HXGPRT; GRASP-6HA, DHFR-TS:DHFR	Colocalization
	37	TBC9-mAID-3HA cre	RHΔku80Δhxgprt; TUB1:TIR1-3FLAG, SAG1:CAT; TBC9-AID-3HA	Conditional knockdown
	38	TBC9-mAID/SORTLR-6TY	RHΔku80Δhxgprt; TUB1:TIR1-3FLAG, SAG1:CAT; TBC9-AID-3HA; SORTLR-6TY, DHFR-TS:DHFR	Functional research
	39	TBC9-mAID/VPS35-6TY	RHΔku80Δhxgprt; TUB1:TIR1-3FLAG, SAG1:CAT; TBC9-AID-3HA; VPS35-6TY, DHFR-TS:DHFR	Functional research
	40	TBC9-mAID/GRASP-6TY	RHΔku80Δhxgprt; TUB1:TIR1-3FLAG, SAG1:CAT; TBC9-AID-3HA; GRASP-6TY, DHFR-TS:DHFR	Functional research
	41	TBC9-mAID/6TY-CPL	RHΔku80Δhxgprt; TUB1:TIR1-3FLAG, SAG1:CAT; TBC9-AID-3HA; 6TY-CPL, DHFR-TS:DHFR	Functional research
	42	TBC9-mAID/TBC9wt-2TY	RHΔku80Δhxgprt; TUB1:TIR1-3FLAG, SAG1:CAT; TBC9-AID-3HA; TgTBC9: TgTBC9wt-2TY , DHFR-TS:DHFR	Complementation
	43	TBC9-mAID/TBC9R74A-2TY	RHΔku80Δhxgprt; TUB1:TIR1-3FLAG, SAG1:CAT; TBC9-AID-3HA; TgTBC9: TgTBC9R74A-2TY , DHFR-TS:DHFR	Point mutation
	44	TBC9-mAID/TBC9Q101A-2TY	RHΔku80Δhxgprt; TUB1:TIR1-3FLAG, SAG1:CAT; TBC9-AID-3HA; TgTBC9: TgTBC9Q101A-2TY , DHFR-TS:DHFR	Point mutation
	45	RH/TBC9-6HA	RHΔku80Δhxgprt; TBC9-6HA, DHFR-TS:DHFR	IP

## Sheet: Plasmids
	Plasmids used in this study.
	No.	Plasmid Name	Genotype	Application
	1	pCas9-TBC1 sgRNA 3’	SAG1:Cas9, U6: TBC1 sgRNA 3’	C-terminal Tagging and Knockout
	2	pCas9-TBC2 sgRNA 3’	SAG1:Cas9, U6: TBC2 sgRNA 3’	Knockout
	3	pCas9-TBC2 sgRNA 5’	SAG1:Cas9, U6: TBC2 sgRNA 5’	N-terminal Tagging and Knockout
	4	pCas9-TBC3 sgRNA 3’	SAG1:Cas9, U6: TBC3 sgRNA 3’	C-terminal Tagging and Knockout
	5	pCas9-TBC4 sgRNA 3’	SAG1:Cas9, U6: TBC4 sgRNA 3’	Knockout
	6	pCas9-TBC4 sgRNA 5’	SAG1:Cas9, U6: TBC4 sgRNA 5’	N-terminal Tagging and Knockout
	7	pCas9-TBC5 sgRNA 3’	SAG1:Cas9, U6: TBC5 sgRNA 3’	C-terminal Tagging and Knockout
	8	pCas9-TBC6 sgRNA 3’	SAG1:Cas9, U6: TBC6 sgRNA 3’	C-terminal Tagging and Knockout
	9	pCas9-TBC6 sgRNA 5’	SAG1:Cas9, U6: TBC6 sgRNA 5’	Knockout
	10	pCas9-TBC7 sgRNA 3’	SAG1:Cas9, U6: TBC7 sgRNA 3’	C-terminal Tagging and Knockout
	11	pCas9-TBC7 sgRNA 5’	SAG1:Cas9, U6: TBC7 sgRNA 5’	Knockout
	12	pCas9-TBC8 sgRNA 3’	SAG1:Cas9, U6: TBC8 sgRNA 3’	Knockout
	13	pCas9-TBC8 sgRNA 5’	SAG1:Cas9, U6: TBC8 sgRNA 5’	N-terminal Tagging and Knockout
	14	pCas9-TBC9 sgRNA 3’	SAG1:Cas9, U6: TBC9 sgRNA 3’	C-terminal Tagging and deletion
	15	pCas9-TBC10 sgRNA 3’	SAG1:Cas9, U6: TBC10 sgRNA 3’	Knockout
	16	pCas9-TBC10 sgRNA 5’	SAG1:Cas9, U6: TBC10 sgRNA 5’	N-terminal Tagging and Knockout
	17	pCas9-TBC12 sgRNA 3’	SAG1:Cas9, U6: TBC12 sgRNA 3’	C-terminal Tagging and Knockout
	18	pCas9-TBC12 sgRNA 5’	SAG1:Cas9, U6: TBC12 sgRNA 5’	Knockout
	19	pCas9-TBC13 sgRNA 3’	SAG1:Cas9, U6: TBC13 sgRNA 3’	C-terminal Tagging and Knockout
	20	pCas9-TBC13 sgRNA 5’	SAG1:Cas9, U6: TBC13 sgRNA 5’	Knockout
	21	pCas9-TBC14 sgRNA 3’	SAG1:Cas9, U6: TBC14 sgRNA 3’	C-terminal Tagging and Knockout
	22	pCas9-TBC15 sgRNA 3’	SAG1:Cas9, U6: TBC15 sgRNA 3’	C-terminal Tagging and Knockout
	23	pCas9-TBC15 sgRNA 5’	SAG1:Cas9, U6: TBC15 sgRNA 5’	Knockout
	24	pCas9-TBC16 sgRNA 3’	SAG1:Cas9, U6: TBC16 sgRNA 3’	C-terminal Tagging and Knockout
	25	pCas9-TBC16 sgRNA 5’	SAG1:Cas9, U6: TBC16 sgRNA 5’	Knockout
	26	pCas9-TBC17 sgRNA 3’	SAG1:Cas9, U6: TBC17 sgRNA 3’	Knockout
	27	pCas9-TBC17 sgRNA 5’	SAG1:Cas9, U6: TBC17 sgRNA 5’	N-terminal Tagging and Knockout
	28	pCas9-TBC18 sgRNA 3’	SAG1:Cas9, U6: TBC18 sgRNA 3’	C-terminal Tagging and Knockout
	29	pCas9-TBC18 sgRNA 5’	SAG1:Cas9, U6: TBC18 sgRNA 5’	Knockout
	30	pCas9-SORTLR sgRNA 3’	SAG1:Cas9, U6: SORTLR sgRNA 3’	C-terminal Tagging
	31	pCas9-VPS35 sgRNA 3’	SAG1:Cas9, U6: VPS35 sgRNA 3’	C-terminal Tagging
	32	pCas9-Cpl sgRNA 5’	SAG1:Cas9, U6: Cpl sgRNA 5’	N-terminal Tagging
	33	pCas9-GRASP sgRNA 3’	SAG1:Cas9, U6: GRASP sgRNA 3’	C-terminal Tagging
	34	pTgTBC9wt-2TY-DHFR	DHFR-TS:DHFR, TgTBC9:TgTBC9wt-2TY	Complementation
	35	pTgTBC9R74A-2TY-DHFR	DHFR-TS:DHFR, TgTBC9:TgTBC9R74A-2TY	Point mutation
	36	pTgTBC9Q101A-2TY-DHFR	DHFR-TS:DHFR, TgTBC9:TgTBC9Q101A-2TY	Point mutation
	37	pET28a-BIP	T7-lac operator:6xhis-BIP, AMP	Recombinant protein
	38	pET28a-Tubulin	T7-lac operator:6xhis-Tubulin, AMP	Recombinant protein
	39	pET28a-Cen1	T7-lac operator:6xhis-Centrin1, AMP	Recombinant protein
	40	pET28a-GRASP	T7-lac operator:6xhis-GRASP, AMP	Recombinant protein
	41	pET28a-TBC9	T7-lac operator:6xhis-TBC9, AMP	Recombinant protein
	42	pET28a-TBC9R74A	T7-lac operator:6xhis-TBC9R74A, AMP	Recombinant protein
	43	pET28a-TBC9Q101A	T7-lac operator:6xhis-TBC9Q101A, AMP	Recombinant protein
	44	MBP-RAB11A	tac-lac operator:MBP-RAB11A, AMP	Recombinant protein
	45	MBP-RAB11AQ71L	tac-lac operator:MBP-RAB11AQ71L, AMP	Recombinant protein
	46	MBP-RAB11B	tac-lac operator:MBP-RAB11B, AMP	Recombinant protein
	47	MBP-RAB11BQ71L	tac-lac operator:MBP-RAB11BQ71L, AMP	Recombinant protein
	48	MBP-RAB2	tac-lac operator:MBP-RAB2, AMP	Recombinant protein
	49	MBP-RAB2Q66L	tac-lac operator:MBP-RAB2Q66L, AMP	Recombinant protein
	50	MBP-RAB18	tac-lac operator:MBP-RAB18, AMP	Recombinant protein
	51	MBP-RAB18Q73L	tac-lac operator:MBP-RAB18Q73L, AMP	Recombinant protein

## Sheet: Primers
	Primers used in this study.
		Templates	Primer pairs and sequence (5’→3‘)		Fragments
	pCas9-sgRNA	Addgene #54467	Cas9-F1	GAAACAGCAGATTCGCCTG	Fragments 1
			Cas9-R1	AACTTGACATCCCCATTTACCAG
			Cas9-sgRNA xx	GTAAATGGGGATGTCAAGTT xxxxxxxxxxxxxxxxxxxxGTTTTAGAGCTAGAAATAGC	Fragments 2
			Cas9-R2	CAACGATCGGAGGACCGA
			Cas9-F2	TCGGTCCTCCGATCGTTG	Fragments 3
			Cas9-R3	CAGGCGAATCTGCTGTTTC
	TGGT1_275350 (TBC1)	pCas9	T1-3'sgRNA	GTAAATGGGGATGTCAAGTT AGACACCGAGAGACTGGCAA GTTTTAGAGCTAGAAATAG	Specific sgRNA
		Generic tagging plasmids	T1-HR1	ATGATGGACGAGGTTCCGGAGGTATTCGGGCAACTGTTCTA gctagcAAGGGCTCGG	Endogenous Tagging fragments
			T1-HR2	CGTACAATCGCGTCATATAGAACGACACAAGCTGGAGACG AGGGCGAATTGGAGCTC
		Hxgprt containing plasmids	T1-HR3	CTCGCCATGTCATCTCCGTCAATTTTTTCCGAAGGTGGGG TCTACTCGAGGGTCGACG	Knockout fragment
			T1-HR2	CGTACAATCGCGTCATATAGAACGACACAAGCTGGAGACG AGGGCGAATTGGAGCTC
		T. gondii DNA	T1-F	CGTCTACTCGCTCTCGAG	Knockout Diagnostic PCR
			T1-R	ACCCTTACCCACAGACAC
			T1-F2	GACGCAGAACGAACAGACAG	Knockout Diagnostic PCR
			T1-R	ACCCTTACCCACAGACAC
			T1-F2	GACGCAGAACGAACAGACAG	Endogenous Tagging Diagnostic PCR
			R	ctgcactcagagcagtgc
	TGGT1_274130(TBC2)	pCas9	T2-3'sgRNA	GTAAATGGGGATGTCAAGTT CCTGAAGCCTTTCTTTGGAG GTTTTAGAGCTAGAAATAG	Specific sgRNA
			T2-5'sgRNA	GTAAATGGGGATGTCAAGTT AGTCTTTCCTCCCAAAGTCG GTTTTAGAGCTAGAAATAG
		Generic tagging plasmids	T2-HR1	CATTCTCGAGTCTCCCGTGCGTTGTTGAAAGTCTTTCCTCC GTAAAACGACGGCCAGT	Endogenous Tagging fragments
			T2-HR4	TGGGATCTGAGCTGACAAACGCCTCGCCACGGTTCTGCCAT TTTGTCcgatgcCGAGCC
		Hxgprt containing plasmids	T2-HR3	CATTCTCGAGTCTCCCGTGCGTTGTTGAAAGTCTTTCCTCC TCTACTCGAGGGTCGACG	Knockout fragment
			T2-HR2	TGTTCCTCACCCACAGCCACTCACAAACTTGTACACTTAC AGGGCGAATTGGAGCTC
		T. gondii DNA	T2-F1	GCTTTTGAGAGACAGACC	Knockout Diagnostic PCR
			T2-R1	CTTCAACAGCCTGAGTCG
			T2-F2	GCTCCTTTGCAGTCAC	Knockout Diagnostic PCR
			T2-R1	CTTCAACAGCCTGAGTCG
			F	TCCGAATTCTTTGGGTGAC	Endogenous Tagging Diagnostic PCR
			T2-R2	GACGCGAACGTTTCTTCG
	TGGT1_218870 (TBC3)	pCas9	T3-3'sgRNA	GTAAATGGGGATGTCAAGTT TGACTACGCTTCTAGAGAGC GTTTTAGAGCTAGAAATAG	Specific sgRNA
		Generic tagging plasmids	T3-HR1	AGGCTCTCGACCAATCGGGGAATGTGGCCGATCCGGATGAG gctagcAAGGGCTCGG	Endogenous Tagging fragments
			T3-HR2	CTCAGTTTCGCGTCTCTTGTGTGTCAGATTCTGTGTCATC AGGGCGAATTGGAGCTC
		Hxgprt containing plasmids	T3-HR3	GCTGGACCGTGACGAAAGGCCTTTGCTGCATCCTGCCGAA TCTACTCGAGGGTCGACG	Knockout fragment
			T3-HR2	CTCAGTTTCGCGTCTCTTGTGTGTCAGATTCTGTGTCATC AGGGCGAATTGGAGCTC
		T. gondii DNA	T3-F	GTCCATGAGCTGTCTCGG	Knockout Diagnostic PCR
			T3-R	GTTGCCGGTCAGTTCTAG
			T3-F2	CGATTGGTAGTGTACCAC	Knockout Diagnostic PCR
			T3-R	GTTGCCGGTCAGTTCTAG
			T3-F2	CGATTGGTAGTGTACCAC	Endogenous Tagging Diagnostic PCR
			R	ctgcactcagagcagtgc
	TGGT1_285730(TBC4)	pCas9	T4-3'sgRNA	GTAAATGGGGATGTCAAGTT CGTTCGCCAAGTCTTTCAGG GTTTTAGAGCTAGAAATAG	Specific sgRNA
			T4-5'sgRNA	GTAAATGGGGATGTCAAGTT TGTGGTCGAAAGCCCTTCTT GTTTTAGAGCTAGAAATAG
		Generic tagging plasmids	T4-HR1	CCTTCGTCTTCGGCCTCGTCGTCTCTCTGCTTCCTCTCATG GTAAAACGACGGCCAGT	Endogenous Tagging fragments
			T4-HR4	GGGGAGTGACGAGGAGAGGTGAGAGGCTCGGGGGCCAACAT TTTGTCcgatgcCGAGCC
		Hxgprt containing plasmids	T4-HR3	CCTCTCGTCGTTCCTCTTGGCCGTCCAGTCTCCGCCTCGTG TCTACTCGAGGGTCGACG	Knockout fragment
			T4-HR2	GAGAAAGAGGAGGAGGACACACAGAGAAGACGTCAGACAG AGGGCGAATTGGAGCTC
		T. gondii DNA	T4-F1	GAGGCTCGATTGCTTCTC	Knockout Diagnostic PCR
			T4-R1	GCGAACGCTATGAGGAAG
			T4-F2	CCGACATGTGTCTGTTTC	Knockout Diagnostic PCR
			T4-R1	GCGAACGCTATGAGGAAG
			F	TCCGAATTCTTTGGGTGAC	Endogenous Tagging Diagnostic PCR
			T4-R2	GTCAGGCGAAGCGAAATC
	TGGT1_250680 (TBC5)	pCas9	T5-3'sgRNA	GTAAATGGGGATGTCAAGTT GCCGTCTGAAACCCGTTCAG GTTTTAGAGCTAGAAATAG	Specific sgRNA
		Generic tagging plasmids	T5-HR1	AAGACTCTGACAGCGTGGCCAGAGGTACCGCGTTACCAGGG gctagcAAGGGCTCGG	Endogenous Tagging fragments
			T5-HR2	TCTTTCCCGTGTTGACGAGGCAGAAACGTGCGGCAGCACG AGGGCGAATTGGAGCTC
		Hxgprt containing plasmids	T5-HR3	CCTATGTTCCTCAGATTCTCGCGGGTGCGCCTCTGTCCGC TCTACTCGAGGGTCGACG	Knockout fragment
			T5-HR2	TCTTTCCCGTGTTGACGAGGCAGAAACGTGCGGCAGCACG AGGGCGAATTGGAGCTC
		T. gondii DNA	T5-F	GGAGGATCCGGCACTTTC	Knockout Diagnostic PCR
			T5-R	TTGCACACGCTTGCATAC
			T5-F2	CTTCTGAGCAAGTACCAG	Knockout Diagnostic PCR
			T5-R	TTGCACACGCTTGCATAC
			T5-F2	CTTCTGAGCAAGTACCAG	Endogenous Tagging Diagnostic PCR
			R	ctgcactcagagcagtgc
	TGGT1_237280 (TBC6)	pCas9	T6-3'sgRNA	GTAAATGGGGATGTCAAGTT GTACGGGAGAGAGAGCAGAT GTTTTAGAGCTAGAAATAG	Specific sgRNA
			T6-5'sgRNA	GTAAATGGGGATGTCAAGTT AAAGGGACAGCGAGGAAAAG GTTTTAGAGCTAGAAATAG
		Generic tagging plasmids	T6-HR1	TTCTCATTTCTCTGATTGAAGTCTGGATTTTGCAAACGGAA gctagcAAGGGCTCGG	Endogenous Tagging fragments
			T6-HR2	ACAACATTCCAGAGTGTTCCCCCGCCGTTCCTATCCCCTC AGGGCGAATTGGAGCTC
		Hxgprt containing plasmids	T6-HR3	ACTCATTCTCAGCTTCACTGAGAGCTGCGTTGTCCTCTCGG TCTACTCGAGGGTCGACG	Knockout fragment
			T6-HR2	ACAACATTCCAGAGTGTTCCCCCGCCGTTCCTATCCCCTC AGGGCGAATTGGAGCTC
		T. gondii DNA	T6-F1	CGTTCTCAAACCCCCCTTC	Knockout Diagnostic PCR
			T6-R	GCTTCCTTTGAAGCGATCTG
			T6-F2	GCGTTGTTTGTTGCC	Knockout Diagnostic PCR
			T6-R	GCTTCCTTTGAAGCGATCTG
			T6-F2	GCGTTGTTTGTTGCC	Endogenous Tagging Diagnostic PCR
			R	ctgcactcagagcagtgc
	TGGT1_216430 (TBC7)	pCas9	T7-3'sgRNA	GTAAATGGGGATGTCAAGTT CGTGGGAAAGCACTTTCTCG GTTTTAGAGCTAGAAATAG	Specific sgRNA
			T7-5'sgRNA	GTAAATGGGGATGTCAAGTT AGAGCGCTACGAAAGCAAAG GTTTTAGAGCTAGAAATAG
		Generic tagging plasmids	T7-HR1	ATCGCCTTCTGAAGACTCAGCGGCCGCCCCAGCAGACAAAG gctagcAAGGGCTCGG	Endogenous Tagging fragments
			T7-HR2	AATTGCGCAGGAGTCTATCCTGCGCAGGAGGGAGCAGAGA AGGGCGAATTGGAGCTC
		Hxgprt containing plasmids	T7-HR3	CCTTGTATTCCTCACGCCCCCTCTACTTTCTTTTCCCCCCC TCTACTCGAGGGTCGACG	Knockout fragment
			T7-HR2	AATTGCGCAGGAGTCTATCCTGCGCAGGAGGGAGCAGAGA AGGGCGAATTGGAGCTC
		T. gondii DNA	T7-F1	GTTCTCTCTTCGTGGCTGTTG	Knockout Diagnostic PCR
			T7-R	GCTCGCTTCAATCTGCGTCTACTTC
			T7-F2	CTGTGAAACGTCGTGG	Knockout Diagnostic PCR
			T7-R	GCTCGCTTCAATCTGCGTCTACTTC
			T7-F2	CTGTGAAACGTCGTGG	Endogenous Tagging Diagnostic PCR
			R	ctgcactcagagcagtgc
	TGGT1_261200(TBC8)	pCas9	T8-3'sgRNA	GTAAATGGGGATGTCAAGTT GAACGCAGAGAGTTGCCAAG GTTTTAGAGCTAGAAATAG	Specific sgRNA
			T8-5'sgRNA	GTAAATGGGGATGTCAAGTT GGCGGTTCGCGTAACCAAAG GTTTTAGAGCTAGAAATAG
		Generic tagging plasmids	T8-HR1	CAGCCGACGCGTGAGGTGTCAGGTCTCGCGTTTTCTTTTCC GTAAAACGACGGCCAGT	Endogenous Tagging fragments
			T8-HR4	TCTTCCTCCGCCCCTGGAGAGGCTCCGAAGAAGAAGGACAT TTTGTCcgatgcCGAGCC
		Hxgprt containing plasmids	T8-HR3	CAGCCGACGCGTGAGGTGTCAGGTCTCGCGTTTTCTTTTCC TCTACTCGAGGGTCGACG	Knockout fragment
			T8-HR2	AACAGGCATACAGAGATGCCCAGACACATGCAAAAACATG AGGGCGAATTGGAGCTC
		T. gondii DNA	T8-F1	CGTCTCCAGGTTTTCGTTTC	Knockout Diagnostic PCR
			T8-R1	GACTTGAAGCTAGAGAAGGGAAGAGC
			T8-F2	GAAGGAGGCGCTTCTTC	Knockout Diagnostic PCR
			T8-R1	GACTTGAAGCTAGAGAAGGGAAGAGC
			F	TCCGAATTCTTTGGGTGAC	Endogenous Tagging Diagnostic PCR
			T8-R2	GTGTATCGCAAGACTCGTCG
	TGGT1_226550(TBC9)	pCas9	T9-3'sgRNA	GTAAATGGGGATGTCAAGTT AGGAGCTCCAAATATGCGGC GTTTTAGAGCTAGAAATAG	Specific sgRNA
		Generic tagging plasmids	T9-HR1	GACAGCGACGACGAAATCGTTTTCTCCGACGAAGAAGATGAG gctagcAAGGGCTCGG	Endogenous Tagging fragments
			T9-HR2	GCATGTGTAAATTATCAGTAAGCAGGAGCTCCAAATATGCGG AGGGCGAATTGGAGCTC
		T. gondii DNA	T9-F	CTGTTTTCTTGTGAGCGC	Endogenous Tagging Diagnostic PCR
			R	ctgcactcagagcagtgc
	TGGT1_203910 (TBC10)	pCas9	T10-3'sgRNA	GTAAATGGGGATGTCAAGTT CTGAGAGCGAGTCGCCTTCC GTTTTAGAGCTAGAAATAG	Specific sgRNA
			T10-5'sgRNA	GTAAATGGGGATGTCAAGTT AGCCTGTCGTCGAACCTTTC GTTTTAGAGCTAGAAATAG
		Generic tagging plasmids	T10-HR1	ACTTCTCTTCATTGTTTCCTCTTTACAGCCTGTCGTCGAAC GTAAAACGACGGCCAGT	Endogenous Tagging fragments
			T10-HR4	GAAAAGGAAATAATCGAGCTACCGCTCCATAGGAAGCTCAT TTTGTCcgatgcCGAGCC
		Hxgprt containing plasmids	T10-HR3	ACTTCTCTTCATTGTTTCCTCTTTACAGCCTGTCGTCGAAC TCTACTCGAGGGTCGACG	Knockout fragment
			T10-HR2	ATGCCTGGTCTCTCATAGTCTGGCGCTCCTGGATACGATG AGGGCGAATTGGAGCTC
		T. gondii DNA	T10-F1	GCATAAGCCGACCCTAC	Knockout Diagnostic PCR
			T10-R1	CTTCTTTCTGCTTCGTTTCCAGACG
			T10-F2	GCCCTTCTTGGTGCGTTG	Knockout Diagnostic PCR
			T10-R1	CTTCTTTCTGCTTCGTTTCCAGACG
			F	TCCGAATTCTTTGGGTGAC	Endogenous Tagging Diagnostic PCR
			T10-R2	CCTTCCGATCGAAGCTTC
	TGGT1_223640 (TBC12)	pCas9	T12-3'sgRNA	GTAAATGGGGATGTCAAGTT AAGCACACCCAGAAGATCCG GTTTTAGAGCTAGAAATAG	Specific sgRNA
			T12-5'sgRNA	GTAAATGGGGATGTCAAGTT AGCTGCAACAAAGCTGGACG GTTTTAGAGCTAGAAATAG
		Generic tagging plasmids	T12-HR1	TTCGCCTCTCTCCTCCAGTTTTTCAGACTCTTTCTCTTTCGCgctagcAAGGGCTCGG	Endogenous Tagging fragments
			T12-HR2	AAGGAGAACGAGACAGAGACTCAAACCCCAGACGCTCCAAGCAGGGCGAATTGGAGCTC
		Hxgprt containing plasmids	T12-HR3	TCGCTCCCGTCTCTCTTTGTGCTGTCTCTCGAGTTGCGCTCTCTACTCGAGGGTCGACG	Knockout fragment
			T12-HR2	AAGGAGAACGAGACAGAGACTCAAACCCCAGACGCTCCAAGCAGGGCGAATTGGAGCTC
		T. gondii DNA	T12-F1	GAGAGACGTTTCCTCGTC	Knockout Diagnostic PCR
			T12-R	CTGCTGCTCACTCACTCG
			T12-F2	GACTCAGGAGAGAACCAG	Knockout Diagnostic PCR
			T12-R	CTGCTGCTCACTCACTCG
			T12-F2	GACTCAGGAGAGAACCAG	Endogenous Tagging Diagnostic PCR
			R	ctgcactcagagcagtgc
	TGGT1_221710 (TBC13)	pCas9	T13-3'sgRNA	GTAAATGGGGATGTCAAGTT GTTCTCGCTTTCAACTCTCG GTTTTAGAGCTAGAAATAGC	Specific sgRNA
			T13-5'sgRNA	GTAAATGGGGATGTCAAGTT GCACATTTCACCCATCTTTG GTTTTAGAGCTAGAAATAG
		Generic tagging plasmids	T13-HR1	AGCGCAAGATGGAGAGAGAAAACGGAGAGATCGAGGTACAG gctagcAAGGGCTCGG	Endogenous Tagging fragments
			T13-HR2	CTCAGGCAGCTTAGCGCCGGTTGTTCACTTCCTCGCGTCG AGGGCGAATTGGAGCTC
		Hxgprt containing plasmids	T13-HR3	CGAGAGAGAAGGAGACAGAGAGCTGGAGGAAGGAAAGCGCG TCTACTCGAGGGTCGACG	Knockout fragment
			T13-HR2	CTCAGGCAGCTTAGCGCCGGTTGTTCACTTCCTCGCGTCG AGGGCGAATTGGAGCTC
		T. gondii DNA	T13-F1	CGAACTGTCGCTATTACGCC	Knockout Diagnostic PCR
			T13-R	CACCTGGAAAGCGAATTGTGAGACGAG
			T13-F2	CTGACGCCTCTTCTTGT	Knockout Diagnostic PCR
			T13-R	CACCTGGAAAGCGAATTGTGAGACGAG
			T13-F2	CTGACGCCTCTTCTTGT	Endogenous Tagging Diagnostic PCR
			R	ctgcactcagagcagtgc
	TGGT1_289820 (TBC14)	pCas9	T14-3'sgRNA	GTAAATGGGGATGTCAAGTT GGACGTATGCAGGAAGAGCG GTTTTAGAGCTAGAAATAG	Specific sgRNA
			T14-5'sgRNA	GTAAATGGGGATGTCAAGTT GATTGACGAACGTCTCTTGC GTTTTAGAGCTAGAAATAG
		Generic tagging plasmids	T14-HR1	TCAGACACTGGACAGCGCGGGGTGCAGACATCTACGACGAA gctagcAAGGGCTCGG	Endogenous Tagging fragments
			T14-HR2	TCATCTTTCTACTCGACTCTCGTCACCCCGCAACAAACAG AGGGCGAATTGGAGCTC
		Hxgprt containing plasmids	T14-HR3	CGTTGAAGTCCCCGACACACATGTGAAAGGAGACGTACCAC TCTACTCGAGGGTCGACG	Knockout fragment
			T14-HR2	TCATCTTTCTACTCGACTCTCGTCACCCCGCAACAAACAG AGGGCGAATTGGAGCTC
		T. gondii DNA	T14-F1	GAAACGCCTGTAGACACG	Knockout Diagnostic PCR
			T14-R	GTTCCAAGCCCAAAACCTGCTTTAC
			T14-F2	CCTCCAAACGTTATCTCGG	Knockout Diagnostic PCR
			T14-R	GTTCCAAGCCCAAAACCTGCTTTAC
			T14-F2	CCTCCAAACGTTATCTCGG	Endogenous Tagging Diagnostic PCR
			R	ctgcactcagagcagtgc
	TGGT1_226850 (TBC15)	pCas9	T15-3'sgRNA	GTAAATGGGGATGTCAAGTT GTTCTGGAAGCTGGGCACAG GTTTTAGAGCTAGAAATAG	Specific sgRNA
			T15-5'sgRNA	GTAAATGGGGATGTCAAGTT TCTGTCGGAGGGTTGATGGG GTTTTAGAGCTAGAAATAG
		Generic tagging plasmids	T15-HR1	CCGAAGAAGAGGCGGAAAGCGGCCGAGGCGAAGAGGCCGCG gctagcAAGGGCTCGG	Endogenous Tagging fragments
			T15-HR2	TGTGGAGTGGCTTGCATGCGAATGCTTTGTTCGTGCAGAC AGGGCGAATTGGAGCTC
		Hxgprt containing plasmids	T15-HR3	CTTCTCTCTCTCTCTTCACCAACCTCTCCTTCCCTGCAGCC TCTACTCGAGGGTCGACG	Knockout fragment
			T15-HR2	TGTGGAGTGGCTTGCATGCGAATGCTTTGTTCGTGCAGAC AGGGCGAATTGGAGCTC
		T. gondii DNA	T15-F1	CAGTGCATGCAGTTCCTCG	Knockout Diagnostic PCR
			T15-R	CAGGGTGATCCTTGTGATTCTTCCG
			T15-F2	TTTTCTCGGACTACTTTGCTC	Knockout Diagnostic PCR
			T15-R	CAGGGTGATCCTTGTGATTCTTCCG
			T15-F2	TTTTCTCGGACTACTTTGCTC	Endogenous Tagging Diagnostic PCR
			R	ctgcactcagagcagtgc
	TGGT1_312300 (TBC16)	pCas9	T16-3'sgRNA	GTAAATGGGGATGTCAAGTT GCACCTGCGCAAAAGGGCCG GTTTTAGAGCTAGAAATAG	Specific sgRNA
			T16-5'sgRNA	GTAAATGGGGATGTCAAGTT AGACTTTGGGTGCTCAATGA GTTTTAGAGCTAGAAATAG
		Generic tagging plasmids	T16-HR1	AGGAGAAGACCGACCTTCTCAGTGCTTCAACACGCACGACG gctagcAAGGGCTCGG	Endogenous Tagging fragments
			T16-HR2	CGAAAACCACATCCACAAAAAGGGGTGACTTTCCTCTTCG AGGGCGAATTGGAGCTC
		Hxgprt containing plasmids	T16-HR3	TGAGAGCGTGGTCATCCCCGAATCTGAGGAATCCGTCTGAC TCTACTCGAGGGTCGACG	Knockout fragment
			T16-HR2	CGAAAACCACATCCACAAAAAGGGGTGACTTTCCTCTTCG AGGGCGAATTGGAGCTC
		T. gondii DNA	T16-F1	GTGCCGTCAAATTTGTCGGTC	Knockout Diagnostic PCR
			T16-R	GTGGGCGTATTCAAAGAGGAATGAC
			T16-F2	GCGTTGATTCTACTACGGC	Knockout Diagnostic PCR
			T16-R	GTGGGCGTATTCAAAGAGGAATGAC
			T16-F2	GCGTTGATTCTACTACGGC	Endogenous Tagging Diagnostic PCR
			R	ctgcactcagagcagtgc
	TGGT1_266830 (TBC17)	pCas9	T17-3'sgRNA	GTAAATGGGGATGTCAAGTT CTTGGAACTCGCGGAAACTGT GTTTTAGAGCTAGAAATAG	Specific sgRNA
			T17-5'sgRNA	GTAAATGGGGATGTCAAGTT ACGCGAATACGGTCTTGTCA GTTTTAGAGCTAGAAATAG
		Generic tagging plasmids	T17-HR1	GTGCCCGTTCCATTTCACGTGGCCCCTTTCCCGCTTCTGTC GTAAAACGACGGCCAGT	Endogenous Tagging fragments
			T17-HR4	CCCTGGCCCTCATGACGGGAAACGCCTGAGTCAAATTGCAT TTTGTCcgatgcCGAGCC
		Hxgprt containing plasmids	T17-HR3	GTGCCCGTTCCATTTCACGTGGCCCCTTTCCCGCTTCTGTC TCTACTCGAGGGTCGACG	Knockout fragment
			T17-HR2	ACCACTCTTGGAATCATGAGATCTCGAGACCTAGGGTCAC AGGGCGAATTGGAGCTC
		T. gondii DNA	T17-F1	CGCCTGAATGTTCACCC	Knockout Diagnostic PCR
			T17-R1	GCTGCTGGTTCCTTTGTG
			T17-F2	GCTTTCGACGAATGCC	Knockout Diagnostic PCR
			T17-R1	GCTGCTGGTTCCTTTGTG
			F	TCCGAATTCTTTGGGTGAC	Endogenous Tagging Diagnostic PCR
			T17-R2	CTCGATTCACGATCCGGATTCG
	TGGT1_213325 (TBC18)	pCas9	T18-3'sgRNA	GTAAATGGGGATGTCAAGTT AGTGACGAGAGACATGAGGG GTTTTAGAGCTAGAAATAG	Specific sgRNA
			T18-5'sgRNA	GTAAATGGGGATGTCAAGTT AGACGGCGGTGTGCTTTCTG GTTTTAGAGCTAGAAATAG
		Generic tagging plasmids	T18-HR1	GTCGTTCGTTCGACGGCCAGAATACCCAGAAAACGAGCGAG gctagcAAGGGCTCGG	Endogenous Tagging fragments
			T18-HR2	TACTCTCGGCGCCCGTTTGAAGCAAACACACACTGCATAC AGGGCGAATTGGAGCTC
		Hxgprt containing plasmids	T18-HR3	GAGACAGGAGACGAACGCGGTCGCAGACGGCGGTGTGCTTT TCTACTCGAGGGTCGACG	Knockout fragment
			T18-HR2	TACTCTCGGCGCCCGTTTGAAGCAAACACACACTGCATAC AGGGCGAATTGGAGCTC
		T. gondii DNA	T18-F1	GCTCGCTGTCTTGTTCAAAG	Knockout Diagnostic PCR
			T18-R	ATTCGGAACCTGACGTGT
			T18-F2	GTGCGTTGTCTTTTCG	Knockout Diagnostic PCR
			T18-R	ATTCGGAACCTGACGTGT
			T18-F2	GTGCGTTGTCTTTTCG	Endogenous Tagging Diagnostic PCR
			R	ctgcactcagagcagtgc
	TGGT1_321530 (CPL)	pCas9	CPL-5'sgRNA	TAAATGGGGATGTCAAGTT CGTTTGTCCCTCTTACCCCG GTTTTAGAGCTAGAAATAGC	Specific sgRNA
		Generic tagging plasmids	CPL-HR1	GTACTTTTCTTATTTCGCAGAGTTTTGACCGTTTGTCCCTC	Endogenous Tagging fragments
			CPL-HR2	CCGTTGAGGAAGGAGACGTAGTGCGTCTCGCTGCTGTCCAT
	TGGT1_242660 (VPS35)	pCas9	VPS35-3'sgRNA	GTAAATGGGGATGTCAAGTT GTTGGTCTGTTGTCGTTTCG GTTTTAGAGCTAGAAATAG	Specific sgRNA
		Generic tagging plasmids	VPS35-HR1	CAGGACTCACTGGACTGAATGAAATCAGTGTTTCAACATCT gctagcAAGGGCTCGG	Endogenous Tagging fragments
			VPS35-HR1	AGAAGGCACATTTCTCATTCACCCTCCACAGATGTCTCGCG AGGGCGAATTGGAGCTC
	TGGT1_261980 (GRASP)	pCas9	GRASP-3'sgRNA	TAAATGGGGATGTCAAGTT GCTCTCAAGAGCAGCGCAGG GTTTTAGAGCTAGAAATAGC	Specific sgRNA
		Generic tagging plasmids	GRASP-HR1	CCTCCGAGACCGGGAGAAGTCGTCTCCATCCCGTCTCTCCAT gctagcAAGGGCTCGG	Endogenous Tagging fragments
			GRASP-HR2	AAATCCGCTGGAAAGTTTAAAAATCCTTGTTCAGTCCCGCCTTCCCAGTCACGACGTTG
	TGGT1_290160 (SORTLR)	pCas9	SORTLR-3'sgRNA	TAAATGGGGATGTCAAGTT GCTCCTACAGAGCTGCAAGA GTTTTAGAGCTAGAAATAGC	Specific sgRNA
		Generic tagging plasmids	SORTLR-HR1	CTGGCGCCGCCGCGATTCGACGAGGATAACGTCGAACTTCTT gctagcAAGGGCTCGG	Endogenous Tagging fragments
			SORTLR-HR2	CGAAAGAGAGCCGTCTTCGGCGGAAGCTCCTACAGAGCTGCATCCCAGTCACGACGTTG
	pET28a-TgTubulin	T. gondii cDNA	Tubulin-F	aatgggtcgcggatccGAGCTCTTCTGCCTGGAAC	Tubulin fragment
			Tubulin-R	agtgcggccgcaagcttGTACTCGTCACCATAGCCC
		pET28a	pET28a-F	aagcttgcggccgcactcga	Vector
			pET28a-R	ggatccgcgacccatttgct
	pET28a-TgCentrin1	T. gondii cDNA	Centrin1-F	aatgggtcgcggatccCATAGTCGGAAGGGAGCG	Centrin1 fragment
			Centrin1-R	gtgcggccgcaagcttGAACAGATTCGTCTTTCTCATG
		pET28a	pET28a-F	aagcttgcggccgcactcga	Vector
			pET28a-R	ggatccgcgacccatttgct
	pET28a-TgBIP	T. gondii cDNA	BIP-F	caaatgggtcgcggatccAGCGTGGCTACTCTCCGA	BIP fragment
			BIP-R	agtgcggccgcaagcttCTGCAAACCGCGTTTGTC
		pET28a	pET28a-F	aagcttgcggccgcactcga	Vector
			pET28a-R	ggatccgcgacccatttgct
	pET28a-TgGRASP	T. gondii cDNA	GRASP-F	caaatgggtcgcggatccATGGGCGCGGCATCGTC	GRASP fragment
			GRASP-R	agtgcggccgcaagcttACTGTGTCCGACCGACTC
		pET28a	pET28a-F	aagcttgcggccgcactcga	Vector
			pET28a-R	ggatccgcgacccatttgct
	pET28a-TBC9	T. gondii cDNA	TBC928A-F	gcaaatgggtcgcggatccATTGGATCTGAAGAGTTTTGG	TBC9 fragment
			TBC928A-R	tcgagtgcggccgcaagcttCTCATCTTCTTCGTCGGAG
		pET28a	pET28a-F	aagcttgcggccgcactcga	Vector
			pET28a-R	ggatccgcgacccatttgct
	pET28a-TBC9R74A	T. gondii cDNA	TBC9-R74A-F	CGCAGAGGCGACCTTCAAGGATCCAAAG	TBC9R74A fragment
			TBC928A-R	tcgagtgcggccgcaagcttCTCATCTTCTTCGTCGGAG
		T. gondii cDNA	TBC928A-F	gcaaatgggtcgcggatccATTGGATCTGAAGAGTTTTGG	TBC9R74A fragment
			TBC9-R74A-R	GAAGGTCGCCTCTGCGTCCAAAACAAAAATTCGTCGCGC
		pET28a	pET28a-F	aagcttgcggccgcactcga	Vector
			pET28a-R	ggatccgcgacccatttgct
	pET28a-TBC9Q101A	T. gondii cDNA	TBC9-Q101A-F	CTACCACGCAGGCTTGGGGTTCTTGGTTGCCTTTC	TBC9Q101A fragment
			TBC928A-R	tcgagtgcggccgcaagcttCTCATCTTCTTCGTCGGAG
		T. gondii cDNA	TBC928A-F	gcaaatgggtcgcggatccATTGGATCTGAAGAGTTTTGG	TBC9Q101A fragment
			TBC9-Q101A-R	CAAGCCTGCGTGGTAGTCCTGTAGCTC
		pET28a	pET28a-F	aagcttgcggccgcactcga	Vector
			pET28a-R	ggatccgcgacccatttgct
	MBP-RAB11A	T. gondii cDNA	MBP-RAB11A-F	CCATGGGCGGCCGCGATATCGCGGCTAAAGATGAATAC	RAB11A fragment
			MBP-RAB11A-R	CTGCAGGGAATTCGGATCCGGCGGAACAGCAGCCACG
		pMBP	MBP-F	GATATCGCGGCCGCCCATGG	Vector
			MBP-R	GGATCCGAATTCCCTGCAGG
	MBP-RAB11AQ71L	MBP-RAB11A	RAB11A-Q71L-F	GGGATACCGCGGGACTGGAGAGATATCGAGCCATTAC	RAB11AQ71L fragment
			lac-R	CAACGCCAATCAGCAACGAC
			lac-F	GTCGTTGCTGATTGGCGTTG	RAB11AQ71L fragment
			RAB11A-Q71L-R	CAGTCCCGCGGTATCCCAAATCTG
	MBP-RAB11B	T. gondii cDNA	MBP-RAB11B-F	CATGGGCGGCCGCGATATCGCGGGGGGTTCTGAAGAC	RAB11B fragment
			MBP-RAB11B-R	CTGCAGGGAATTCGGATCCGCCACAGCAGGACAGATTC
		pMBP	MBP-F	GATATCGCGGCCGCCCATGG	Vector
			MBP-R	GGATCCGAATTCCCTGCAGG
	MBP-RAB11BQ71L	MBP-RAB11B	RAB11B-Q71L-F	GATTTGGGACACAGCTGGTCTGGAGCGGTACCGCAGCATC	RAB11BQ71L fragment
			lac-R	CAACGCCAATCAGCAACGAC
			lac-F	GTCGTTGCTGATTGGCGTTG	RAB11BQ71L fragment
			RAB11B-Q71L-R	CAGACCAGCTGTGTCCCAAATC
	MBP-RAB2	T. gondii cDNA	MBP-RAB2-F	CCATGGGCGGCCGCGATATCTCGCCGTACCAGTATCTC	RAB2 fragment
			MBP-RAB2-R	CCTGCAGGGAATTCGGATCCGCAGCAACTTGCAGATCG
		pMBP	MBP-F	GATATCGCGGCCGCCCATGG	Vector
			MBP-R	GGATCCGAATTCCCTGCAGG
	MBP-RAB2Q66L	MBP-RAB2	RAB2-Q66L-F	GACTGGAGTCCTTCAGATCCATCAC	RAB2Q66L fragment
			lac-R	CAACGCCAATCAGCAACGAC
			lac-F	GTCGTTGCTGATTGGCGTTG	RAB2Q66L fragment
			RAB2-Q66L-R1	GGATCTGAAGGACTCCAGTCCTGCGGTATCCCAGATTTG
	MBP-RAB18	T. gondii cDNA	MBP-RAB18-F	CCATGGGCGGCCGCGATATCCACGGTCGCGCAGGAGAG	RAB18 fragment
			MBP-RAB18-R	CCTGCAGGGAATTCGGATCCACAGGAACACCCGGCGGCC
		pMBP	MBP-F	GATATCGCGGCCGCCCATGG	Vector
			MBP-R	GGATCCGAATTCCCTGCAGG
	MBP-RAB18Q73L	MBP-RAB18	RAB18-Q73-F	CGGACTGGAGAGATTCAGGACTCTCAC	RAB18Q73L fragment
			lac-R	CAACGCCAATCAGCAACGAC
			lac-F	GTCGTTGCTGATTGGCGTTG	RAB18Q73L fragment
			RAB18-Q73-R	GTCCTGAATCTCTCCAGTCCGGCTGTGTCCCAGATC
	pTgTBC9wt-2TY-DHFR	T. gondii DNA	WT-F	CTGTTGAGAAAGCGGTTCGGCGGCCGCCAGGGAAACGTGCATCTG	Complementation
			WT-R	AGCCCTTGCTAGCGGGCCCCTCATCTTCTTCGTCGGA
		pLinker-2Ty-DHFR-LoxP	V-F	GGGCCCGCTAGCAAGGGCT	Vector
			V-R	CGAACCGCTTTCTCAACAG
	pTgTBC9R74A-2TY-DHFR	pTgTBC9wt-2TY-DHFR	WT-F	CTGTTGAGAAAGCGGTTCGGCGGCCGCCAGGGAAACGTGCATCTG	point mutation
			R74A-R	GAAGGTCGCCTCTGCGTCCAAAACAAAAATTCGTCGCGC
			R74A-F	CGCAGAGGCGACCTTCAAGGATCCAAAG	point mutation
			WT-R	AGCCCTTGCTAGCGGGCCCCTCATCTTCTTCGTCGGA
	pTgTBC9Q101A-2TY-DHFR	pTgTBC9wt-2TY-DHFR	WT-F	CTGTTGAGAAAGCGGTTCGGCGGCCGCCAGGGAAACGTGCATCTG	point mutation
			Q101A-R	CAAGCCTGCGTGGTAGTCCTGTAGCTC
			Q101A-F	CTACCACGCAGGCTTGGGGTTCTTGGTTG	point mutation
			WT-R	AGCCCTTGCTAGCGGGCCCCTCATCTTCTTCGTCGGA
