# Supplementary material for: TBC9, an essential TBC-domain protein, regulates early vesicular transport and IMC formation in Toxoplasma gondii
Source: Commun Biol. 2024 May 18;7:596. doi: 10.1038/s42003-024-06310-6 (PMC11102469; doi:10.1038/s42003-024-06310-6)
Supplement: Supplementary file 5 — Supplementary Data 2 [file 42003_2024_6310_MOESM5_ESM.xlsx]

## Sheet: lfq.proteins
Supplementary Data 2. Mass-spectrometry datasets generated for the immuno-precipitated samples with the TBC9-6HA and parental lines of T. gondii.
Statistical test: one-tailed, equal variance, two-sample Student's t-test
Rank	Accession	RH-1 Area	RH-2 Area	TBC9-1 Area	TBC9-2 Area	RH average Area	TBC9 average Area	foldchange	P value	Description
1	TGGT1_226550	1.17177e+06	1907600	85200000	26100000	1539683	55600000	36.1113	0.104289	TBC domain containing protein
2	TGGT1_293630	503035	696386	923553	38700000	599710	19800000	33.0159	0.208056	hypothetical protein
3	TGGT1_211720	0	114231	0	3040731	114231	3040731	26.619	0.218827	AP2 domain transcription factor AP2IV-5
4	TGGT1_312520	116042	145988	149160	3484526	131015	1.81684e+06	13.8674	0.20925	tRNA dimethylallyltransferase
5	TGGT1_243600	274226	153008	269830	5269721	213617	2.76978e+06	12.9661	0.207102	acetyltransferase, GNAT family protein
6	TGGT1_320020	200275	498265	302207	7260076	349270	3.78114e+06	10.8258	0.214122	transporter, major facilitator family protein
7	TGGT1_306040	0	175768	149106	3.18738e+06	175768	1.66824e+06	9.49117	0.204045	CHY zinc finger protein
8	TGGT1_309560	185350	123017	324857	1.98526e+06	154184	1155060	7.49146	0.175762	nmda receptor glutamate-binding chain
9	TGGT1_261080	0	178418	2.16835e+06	416805	178418	1.29258e+06	7.24467	0.1525	kringle domain-containing protein
10	TGGT1_222310	259721	534222	6203216	492649	463303	3.34793e+06	7.22623	0.205205	hypothetical protein
11	TGGT1_250730	0	124575	0	856199	124575	856199	6.87296	0.243406	putative 60S ribosomal protein L7-B
12	TGGT1_225150	425689	821902	2.46682e+06	5.61298e+06	623796	4.0399e+06	6.47632	0.0820001	hypothetical protein
13	TGGT1_313590B	0	112411	125023	1.28429e+06	112411	704658	6.26861	0.190688	hypothetical protein
14	TGGT1_294640	529214	173127	2.0185e+06	0	351171	2.0185e+06	5.74791	0.293283	ribonucleoside-diphosphate reductase large chain
15	TGGT1_295070	364800	507222	1.26964e+06	3321899	489859	2584166	5.27533	0.106164	helicase associated domain (ha2) protein
16	TGGT1_230570	234541	663411	1.12001e+06	4.72384e+06	601955	2.92192e+06	4.85406	0.153054	transporter, major facilitator family protein
17	TGGT1_316250	328297	341687	685305	2.52376e+06	334992	1.60453e+06	4.78976	0.150665	hypothetical protein
18	TGGT1_273930	0	111505	460584	0	111505	460584	4.13061	0.269019	DNA topoisomerase domain-containing protein
19	TGGT1_258970	605527	115613	1805216	1.09241e+06	360570	1.44881e+06	4.01812	0.0641198	hypothetical protein
20	TGGT1_214220	140223	267306	893478	721703	203765	807591	3.96335	0.0149541	hypothetical protein
21	TGGT1_324600	1.00973e+06	4.75448e+06	18800000	2.67607e+06	2882107	10700000	3.71256	0.221356	heat shock protein
22	TGGT1_237820	0	184707	328917	1.03567e+06	184707	682294	3.69392	0.123819	IMC sub-compartment protein ISP2
23	TGGT1_260390	159529	232995	754708	575331	196262	665020	3.38842	0.0200947	hypothetical protein
24	TGGT1_289990	0	139426	120128	813920	139426	467024	3.34962	0.189088	hypothetical protein
25	TGGT1_258480	514010	426611	0	2.04508e+06	614170	2.04508e+06	3.32982	0.321767	hypothetical protein
26	TGGT1_230160	426578	1.24371e+06	4170452	2.12129e+06	948248	3.14587e+06	3.31756	0.0855913	hypothetical protein
27	TGGT1_231850	0	127080	164735	624730	127080	394733	3.10616	0.149771	serine-threonine phosophatase 2C (PP2C)
28	TGGT1_280800	0	116498	0	354165	116498	354165	3.04011	0.294532	SWI2/SNF2 SRCAP/Ino80
29	TGGT1_248810	389253	491786	1.61055e+06	1.42056e+06	499136	1515552	3.03635	0.00496612	nuclear factor NF7
30	TGGT1_218260	2.21467e+06	16000000	47400000	6553716	9095721	27000000	2.96843	0.24714	histone H3.3
31	TGGT1_261240	2.21467e+06	16000000	47400000	6553716	9095721	27000000	2.96843	0.24714	histone H3
32	TGGT1_310440	177021	323584	922426	0	328159	922426	2.81091	0.347892	membrane occupation and recognition nexus protein MORN1
33	TGGT1_306000	0	122429	159703	527199	122429	343451	2.80531	0.141187	AP2 domain transcription factor AP2IX-8
34	TGGT1_315610	348394	1159878	3.12869e+06	490891	878919	2.37186e+06	2.69861	0.262101	hypothetical protein
35	TGGT1_250760	232818	694161	1.51007e+06	876015	463490	1.19304e+06	2.57404	0.10192	pentatricopeptide repeat domain-containing protein
36	TGGT1_293730	1.31123e+06	119192	2.14997e+06	1.53045e+06	715212	1.84021e+06	2.57295	0.117976	DHHC zinc finger domain-containing protein
37	TGGT1_265010	103193	176242	189351	528610	139718	358980	2.56932	0.166854	glutamate 5-kinase domain-containing protein
38	TGGT1_293360	0	112236	279679	0	112236	279679	2.49189	0.317161	hypothetical protein
39	TGGT1_308010	106710	0	360047	168987	106710	264517	2.47884	0.096698	hypothetical protein
40	TGGT1_213280	106862	278587	741637	189762	278723	681085	2.44359	0.222287	SAG-related sequence SRS25
41	TGGT1_242750	948720	1.0843e+06	2.08743e+06	2.86355e+06	1.01651e+06	2.47549e+06	2.43528	0.0328951	hypothetical protein
42	TGGT1_214200	247754	534382	635682	1.69374e+06	479377	1.16471e+06	2.42963	0.146785	WD domain, G-beta repeat-containing protein
43	TGGT1_238950	606854	1.13047e+06	918029	2.89743e+06	868664	2098628	2.41593	0.208466	putative fatty acyl-CoA desaturase
44	TGGT1_356400	135188	634086	1.13407e+06	722413	384637	928242	2.41329	0.117402	cAMP-dependent protein kinase
45	TGGT1_309220	490383	815929	1.51882e+06	1.62621e+06	653156	1.57251e+06	2.40756	0.0165224	GTPase activating protein for Arf protein
46	TGGT1_232380	265123	164039	758011	319494	280366	673020	2.4005	0.143181	WD domain, G-beta repeat-containing protein
47	TGGT1_308860	817312	660691	2.56724e+06	835645	739001	1.70144e+06	2.30235	0.191789	hypothetical protein
48	TGGT1_228010	0	135398	311692	0	135398	311692	2.30204	0.327807	hypothetical protein
49	TGGT1_245432	217098	248675	966260	100355	232886	533307	2.28999	0.279874	hypothetical protein
50	TGGT1_230850	0	335859	639122	470529	335859	767311	2.28462	0.0878495	hypothetical protein
51	TGGT1_313070	133179	152694	334482	318090	142937	326286	2.28273	0.00239784	hypothetical protein
52	TGGT1_274190	207490	287683	274341	848927	247586	561634	2.26844	0.196067	putative eukaryotic initiation factor 2B epsilon subunit
53	TGGT1_242780	126258	123652	280504	0	124955	280504	2.24484	0.461554	hypothetical protein
54	TGGT1_214610	131489	135366	426507	171825	133427	299166	2.24217	0.161428	hypothetical protein
55	TGGT1_306380	605527	822205	2.24523e+06	1.43277e+06	863040	1.93264e+06	2.23934	0.0579293	U1 zinc finger protein
56	TGGT1_239260	5200973	33400000	72200000	14200000	19300000	43200000	2.23834	0.267902	histone H4
57	TGGT1_254280	483762	342992	1.18592e+06	661917	413377	923920	2.23506	0.100285	DNA-directed RNA polymerase III RPC9
58	TGGT1_226510	112563	377789	553787	1.11119e+06	372847	832490	2.2328	0.0986932	Sec23/Sec24 trunk domain-containing protein
59	TGGT1_218300	801091	1.86162e+06	2.15036e+06	3776207	1.33135e+06	2.96328e+06	2.22577	0.117354	zinc finger (CCCH type) motif-containing protein
60	TGGT1_232410	191231	2339186	7391719	855576	2.02723e+06	4511587	2.22549	0.246706	PDI family protein
61	TGGT1_363940	104533	124074	262442	246191	114303	254316	2.22493	0.00406847	putative transmembrane protein
62	TGGT1_236070	0	136642	150352	450394	136642	300373	2.19826	0.147264	pyrroline-5-carboxylate reductase
63	TGGT1_308040	0	122050	227435	306841	122050	267138	2.18875	0.0527032	ZPR1 zinc finger domain-containing protein
64	TGGT1_215980	4.73729e+06	9354922	23600000	7134274	7046108	15300000	2.17141	0.216559	hypothetical protein
65	TGGT1_256050	336419	462059	673177	1.04751e+06	399239	860345	2.15496	0.0722975	signal recognition particle 14kd protein
66	TGGT1_278950	123499	199756	273720	422242	161628	347981	2.15298	0.0776222	LSM domain-containing protein
67	TGGT1_223540	594380	1.56961e+06	1.8396e+06	2789177	1081997	2.31439e+06	2.139	0.10594	importin-beta N-terminal domain-containing protein
68	TGGT1_258540	516302	600608	1.65875e+06	699450	558455	1.1791e+06	2.11136	0.163186	phosphoglycerate mutase family protein
69	TGGT1_208030	4.14312e+06	6.09738e+06	15600000	6.10231e+06	5120249	10800000	2.10927	0.179344	microneme protein MIC4
70	TGGT1_316340	124513	695864	969911	814284	482380	1.0161e+06	2.10643	0.122571	hypothetical protein
71	TGGT1_240640	299511	544116	746000	1.02963e+06	421813	887814	2.10476	0.0652969	casein kinase I
72	TGGT1_206500	177446	211524	554236	258857	194485	406546	2.09037	0.144934	hypothetical protein
73	TGGT1_314390	117684	158855	275644	301195	138269	288420	2.08593	0.0125305	hypothetical protein
74	TGGT1_254860	1.22383e+06	1.52757e+06	2.81376e+06	2.91088e+06	1375700	2.86232e+06	2.08063	0.00565442	hypothetical protein
75	TGGT1_214940	0	111219	230238	0	111219	230238	2.07014	0.343679	MIC2-associated protein M2AP
76	TGGT1_263670	0	136809	452249	111863	136809	282056	2.06169	0.182123	putative ribosomal RNA large subunit methyltransferase FTSJ1
77	TGGT1_229680	194996	283300	482056	495772	239148	488914	2.0444	0.0152719	hypothetical protein
78	TGGT1_295360	445602	1.42093e+06	3.16168e+06	648833	933266	1.90525e+06	2.04149	0.27285	hypothetical protein
79	TGGT1_220270	0	560286	1.10901e+06	338529	560286	1.14029e+06	2.03519	0.224998	alveolin domain containing intermediate filament IMC6
80	TGGT1_266630	1.35275e+06	2.06765e+06	4.95025e+06	1.99085e+06	1.7102e+06	3.47055e+06	2.02932	0.183493	hypothetical protein
81	TGGT1_286660	1.80425e+06	2.97627e+06	7445679	2.24081e+06	2.39026e+06	4843244	2.02624	0.227441	putative kinesin
82	TGGT1_218920	152605	2.09944e+06	3078570	1.48446e+06	1.12602e+06	2281513	2.02617	0.227674	putative proteasome subunit beta type
83	TGGT1_264720	0	118225	342988	136008	118225	239498	2.02578	0.134664	hypothetical protein
84	TGGT1_226910	1.12727e+06	865717	2.47622e+06	1.52649e+06	996493	2.00136e+06	2.0084	0.0890734	Amylo-alpha-1,6-glucosidase
85	TGGT1_234430	329535	279379	646511	574222	304457	610366	2.00477	0.0100304	hypothetical protein
86	TGGT1_289680	0	139661	279906	0	139661	279906	2.00418	0.348901	Ras-related protein Rab11
87	TGGT1_290660	3705175	7376943	15400000	6801365	5541059	11100000	2.00323	0.178196	RNA recognition motif-containing protein
88	TGGT1_260540	250348	459108	1.16986e+06	122377	494043	988693	2.00123	0.320021	alveolin domain containing intermediate filament IMC14
89	TGGT1_213900	217713	526768	1.07685e+06	392257	453334	901618	1.98886	0.218234	regulator of chromosome condensation RCC1
90	TGGT1_219270	342349	1343153	3.50371e+06	607301	1.15897e+06	2.30354e+06	1.98758	0.255806	multi-pass transmembrane protein
91	TGGT1_200450	165942	0	328358	0	165942	328358	1.97875	0.351011	hypothetical protein
92	TGGT1_251870	4.77623e+06	20900000	42100000	8552035	12800000	25300000	1.97656	0.285666	histone H2Bb
93	TGGT1_305160	4.77623e+06	20900000	42100000	8552035	12800000	25300000	1.97656	0.285666	histone H2Ba
94	TGGT1_294710	841164	1.61272e+06	3.21061e+06	1.63508e+06	1.22694e+06	2.42284e+06	1.9747	0.152974	RNA recognition motif-containing protein
95	TGGT1_255470	732760	1.83629e+06	3.62067e+06	1.45083e+06	1.28453e+06	2.53575e+06	1.97408	0.206015	hypothetical protein
96	TGGT1_305800	103414	137724	237647	0	120569	237647	1.97104	0.494859	6-pyruvoyl tetrahydrobiopterin synthase
97	TGGT1_231630	969189	7103404	14300000	1.56757e+06	4.0363e+06	7954692	1.97079	0.318328	alveolin domain containing intermediate filament IMC4
98	TGGT1_203980	0	102305	201300	0	102305	201300	1.96764	0.35195	hypothetical protein
99	TGGT1_306660	0	141304	277900	0	141304	277900	1.96667	0.352032	RNA pseudouridine synthase superfamily protein
100	TGGT1_286580	1.25745e+06	1.90133e+06	4651828	1.55484e+06	1.57939e+06	3.10333e+06	1.9649	0.21847	hypothetical protein
101	TGGT1_216750	245034	449726	601271	763654	347380	682462	1.9646	0.0621446	Paf1/RNA polymerase II complex component LEO1
102	TGGT1_277895	0	114257	224165	0	114257	224165	1.96193	0.352437	ubiquitin carboxyl-terminal hydrolase
103	TGGT1_235470	603624	1.69311e+06	3.69415e+06	806252	1148365	2.2502e+06	1.95948	0.274666	myosin A
104	TGGT1_310720B	102507	225561	321196	0	164034	321196	1.95811	0.492938	hypothetical protein
105	TGGT1_224220	5.73644e+06	124815	11400000	112521	2.93063e+06	5.73663e+06	1.95747	0.348906	serine/threonine-protein phosphatase PP2A catalytic subunit
106	TGGT1_308840	127189	309201	669657	179042	218195	424350	1.94482	0.256649	SAG-related sequence SRS51
107	TGGT1_275440	1.46806e+06	2.45808e+06	4398075	3224248	1963066	3.81116e+06	1.94143	0.0689009	dense granule protein GRA6
108	TGGT1_231160	166883	927277	1.93516e+06	179545	547080	1.05735e+06	1.93272	0.323543	hypothetical protein
109	TGGT1_273870	209427	562595	818268	439504	475661	917071	1.92799	0.223637	SWI2/SNF2 ISWI-like (AT hook)
110	TGGT1_205320	0	137017	263950	0	137017	263950	1.92641	0.355533	hypothetical protein
111	TGGT1_224130	203387	414212	443687	744652	308799	594170	1.92413	0.130293	hypothetical protein
112	TGGT1_295710	747153	1.48781e+06	2.38652e+06	2.00479e+06	1174259	2.25748e+06	1.92247	0.0612406	HECT-domain (ubiquitin-transferase) domain-containing protein
113	TGGT1_309930	118510	306460	487062	327965	212485	407513	1.91784	0.127021	melibiase subfamily protein
114	TGGT1_204490	109141	306261	601785	190510	207701	396148	1.9073	0.247739	hypothetical protein
115	TGGT1_319530	5.21208e+06	3.92644e+06	9275841	8143143	4569262	8709492	1.9061	0.0201254	splicing factor SF2
116	TGGT1_282070	212678	152040	438366	256232	182359	347299	1.90448	0.113926	hypothetical protein
117	TGGT1_235980	635632	768486	1.62765e+06	1.04629e+06	702059	1.33697e+06	1.90435	0.0834924	ARIADNE family protein
118	TGGT1_309740	159703	624554	1.3492e+06	390488	518266	985462	1.90146	0.232249	LSM domain-containing protein
119	TGGT1_258470	4.65279e+06	7.56189e+06	17000000	5802370	6107344	11600000	1.89935	0.22836	hypothetical protein
120	TGGT1_261580	1.887e+06	4.79004e+06	10500000	2.18726e+06	3338516	6332466	1.89679	0.282661	histone H2AX
121	TGGT1_293490	146576	375191	452882	794149	329000	623516	1.89519	0.109749	hypothetical protein
122	TGGT1_215380	0	270323	568401	159000	270323	511970	1.89392	0.224929	hypothetical protein
123	TGGT1_267500	401006	356342	838395	196000	378674	714174	1.88599	0.354475	hypothetical protein
124	TGGT1_246970	124369	520307	1.37968e+06	463268	489120	921474	1.88394	0.176451	3'-5' exonuclease domain-containing protein
125	TGGT1_294200	556460	1.05895e+06	2.23296e+06	808516	807705	1.52074e+06	1.88279	0.222384	glucose-6-phosphate 1-dehydrogenase
126	TGGT1_244840	344965	589359	595617	1.37915e+06	524768	987383	1.88156	0.166266	zinc knuckle domain-containing protein
127	TGGT1_267350	284903	831299	1.09593e+06	1.00251e+06	558101	1.04922e+06	1.87998	0.109206	LSM domain-containing protein
128	TGGT1_222160	0	102945	193400	0	102945	193400	1.87867	0.35988	aldehyde dehydrogenase
129	TGGT1_212990	442424	817634	1462175	886368	630029	1.17427e+06	1.86384	0.127045	hypothetical protein
130	TGGT1_225060	201952	128216	307316	0	165084	307316	1.86157	0.474468	nucleoredoxin family protein
131	TGGT1_308970	852757	1.34608e+06	2692818	1.61738e+06	1.1596e+06	2.1551e+06	1.85848	0.108139	hypothetical protein
132	TGGT1_306290	0	125791	214270	252895	125791	233583	1.8569	0.0609925	DNA-directed RNA polymerase III RPC1
133	TGGT1_308020	496786	818558	1.58475e+06	851264	657672	1.21801e+06	1.852	0.148344	SAG-related sequence SRS57
134	TGGT1_201140	5.00814e+06	6332833	11600000	9461447	5.67049e+06	10500000	1.85169	0.0304591	hypothetical protein
135	TGGT1_301460	116585	180718	421755	128453	148651	275104	1.85067	0.24413	hypothetical protein
136	TGGT1_231210	2.48707e+06	2.8322e+06	6940987	2876396	2.65964e+06	4.90869e+06	1.84562	0.192553	sarcalumenin/eps15 family protein
137	TGGT1_319300	107227	110850	181368	218892	109038	200130	1.83541	0.0201251	hypothetical protein
138	TGGT1_314280	124249	133608	289830	182842	128929	236336	1.83308	0.0917379	AAR2 protein
139	TGGT1_240650	7648479	11600000	20800000	14400000	9608496	17600000	1.83171	0.0840086	putative coatomer protein complex, subunit alpha
140	TGGT1_232440	3.98325e+06	2.47184e+06	8418439	3.39414e+06	3227544	5906291	1.82996	0.207304	Brf1p family coiled coil protein
141	TGGT1_245490	126809	656764	1.08329e+06	0	594485	1.08329e+06	1.82224	0.413458	microneme protein MIC8
142	TGGT1_300120	110130	268086	384917	313715	242898	442581	1.82209	0.102825	aminotransferase, class V superfamily protein
143	TGGT1_313380	540680	2268685	4.33101e+06	784314	1.40468e+06	2557664	1.82081	0.30902	hypothetical protein
144	TGGT1_254410	388269	735745	1.33093e+06	944852	625156	1.13789e+06	1.82017	0.0784388	putative protein phosphatase 2C
145	TGGT1_239740	830993	1455775	2516073	1.63078e+06	1143384	2.07343e+06	1.81341	0.11409	dense granule protein GRA14
146	TGGT1_259630	0	147965	416024	118541	147965	267282	1.80639	0.182319	hypothetical protein
147	TGGT1_211300	328491	434515	871755	505773	381503	688764	1.8054	0.124061	putative DUF74 family protein
148	TGGT1_261940	0	113747	199275	209208	113747	204241	1.79557	0.0614971	hydrolase, alpha/beta fold family protein
149	TGGT1_271100	2725900	2.82026e+06	5.35689e+06	4.59066e+06	2.77308e+06	4973776	1.79359	0.0147078	NUC153 domain-containing protein
150	TGGT1_253940	126874	276885	512842	397699	253875	455271	1.79329	0.0577961	CAM Kinase family, incomplete catalytic triad
151	TGGT1_211640	9550644	8753087	13300000	19600000	9151866	16400000	1.79198	0.0741492	hypothetical protein
152	TGGT1_231640	7.56219e+06	5902767	21900000	2.06884e+06	6732477	12000000	1.7824	0.325167	alveolin domain containing intermediate filament IMC1
153	TGGT1_301390	1.00038e+06	1.02012e+06	2088971	1.50722e+06	1.01025e+06	1.7981e+06	1.77986	0.0568327	putative ribosome biogenesis protein BOP1
154	TGGT1_282130	1.03168e+06	970547	1.58814e+06	1.9745e+06	1.00111e+06	1.78132e+06	1.77934	0.0287382	hypothetical protein
155	TGGT1_252490	519979	513863	828444	1.04869e+06	592185	1.05224e+06	1.77688	0.0309924	putative vacuolar protein sorting 29
156	TGGT1_363030	13400000	20900000	38700000	22200000	17200000	30500000	1.77326	0.139956	rhoptry protein ROP8
157	TGGT1_287270	310403	105880	134049	602491	208142	368270	1.76932	0.297468	hypothetical protein
158	TGGT1_203135	608274	674074	1.42929e+06	838086	641174	1.13369e+06	1.76814	0.119789	dynein heavy chain family protein
159	TGGT1_272010	1.38823e+06	1.46939e+06	2.81986e+06	2.21794e+06	1.42881e+06	2.5189e+06	1.76294	0.0348027	Gar1 protein RNA binding region protein
160	TGGT1_293510	0	134500	224858	248948	134500	236903	1.76136	0.0655197	poly(ADP-ribose) polymerase and DNA-Ligase Zn-finger region domain-containing protein
161	TGGT1_202572	714242	1.52761e+06	1.56206e+06	2375545	1.12093e+06	1.9688e+06	1.7564	0.139193	ribophorin i protein
162	TGGT1_252420	568163	696014	1386351	829386	632088	1.10787e+06	1.75271	0.118897	histone arginine methyltransferase PRMT3
163	TGGT1_311310	190251	437526	685036	466254	398882	698749	1.75177	0.126856	protein phosphatase 2B catalytic subunit, calcineurin family phosphatse superfamily protein
164	TGGT1_238510	3.81645e+06	2.64044e+06	8220341	3.0877e+06	3.22844e+06	5654023	1.75132	0.22708	hypothetical protein
165	TGGT1_319560	1.86506e+06	9157358	17000000	2.22689e+06	5629741	9857843	1.75103	0.333927	microneme protein MIC3
166	TGGT1_263520	322221	934565	1.61116e+06	564235	748765	1.31107e+06	1.75098	0.263942	microtubule associated protein SPM1
167	TGGT1_318490	267085	360056	626504	470806	313571	548655	1.7497	0.0610532	hypothetical protein
168	TGGT1_289250	110863	334171	599126	165227	272663	476880	1.74898	0.290037	putative cyclophilin
169	TGGT1_411470	1463000	2.25854e+06	3.40173e+06	3.10253e+06	1.86077e+06	3252131	1.74773	0.0409911	putative transmembrane protein
170	TGGT1_223620	168686	283892	439300	349312	226289	394306	1.74249	0.0741408	putative SNARE protein
171	TGGT1_311890	3.51392e+06	5909036	10800000	5623045	4711477	8193854	1.73913	0.1723	hypothetical protein
172	TGGT1_219320	880304	3389134	6.20796e+06	1.19506e+06	2.13472e+06	3701510	1.73396	0.3162	acid phosphatase GAP50
173	TGGT1_205180	112899	137705	101693	332454	125302	217073	1.7324	0.255965	RNA recognition motif-containing protein
174	TGGT1_411760	1.89537e+06	9531481	16500000	2.70313e+06	5713424	9897044	1.73224	0.335372	actin
175	TGGT1_236920	196147	285530	625712	208611	240839	417162	1.73212	0.247668	hypothetical protein
176	TGGT1_314830	832005	853967	1531060	1.38823e+06	842986	1.45964e+06	1.73152	0.00672631	putative pre-mRNA splicing factor subunit
177	TGGT1_258870A	1.8421e+06	3.70952e+06	6107006	3465757	2.77581e+06	4.78638e+06	1.72432	0.169894	hypothetical protein
178	TGGT1_305820	423862	506206	1.04226e+06	555105	465034	798683	1.71747	0.154669	SGS domain-containing protein
179	TGGT1_226950	0	106973	148099	218756	106973	183428	1.7147	0.0899305	IgA-specific metalloendopeptidase
180	TGGT1_316570A	361297	481028	831025	613135	421162	722080	1.71449	0.0682764	hypothetical protein
181	TGGT1_251610	107139	162598	336528	125876	134869	231202	1.71428	0.234872	hypothetical protein
182	TGGT1_216720	0	114483	255440	135658	114483	195549	1.70811	0.118488	hypothetical protein
183	TGGT1_410360	4.95306e+06	7816964	14900000	6944740	6.38501e+06	10900000	1.70712	0.197729	putative transmembrane protein
184	TGGT1_209800	251201	197721	642162	123513	224461	382838	1.70559	0.302652	formate/nitrite transporter protein
185	TGGT1_263860	303333	511672	931197	456982	407502	694089	1.70328	0.191877	hypothetical protein
186	TGGT1_212820	105522	228066	476473	298449	227876	387461	1.70031	0.0889507	ubiquitin family protein
187	TGGT1_312530	1.36414e+06	1.11552e+06	2.59592e+06	1.61334e+06	1.23983e+06	2104626	1.69751	0.11502	splicing factor, CC1 family protein
188	TGGT1_311230	685965	744272	1.63217e+06	1216992	839244	1.42458e+06	1.69746	0.0386573	hypothetical protein
189	TGGT1_241170	0	102910	174418	0	102910	174418	1.69486	0.378878	hypothetical protein
190	TGGT1_250060	862387	847732	1.76975e+06	1.12474e+06	855059	1.44725e+06	1.69257	0.103907	DNA-directed RNA polymerase I RPA12
191	TGGT1_310570	2.63225e+06	4.16703e+06	6842305	4.66055e+06	3399644	5751430	1.69177	0.109953	hypothetical protein
192	TGGT1_304970	159468	121464	327374	147658	140466	237516	1.69091	0.200724	putative cell-cycle-associated protein kinase CDK
193	TGGT1_246090	117336	124981	204345	0	121159	204345	1.68659	0.434905	hypothetical protein
194	TGGT1_270830	610778	1.2891e+06	2.23519e+06	967184	949939	1601185	1.68557	0.230337	small nuclear ribonucleoprotein
195	TGGT1_244390	1.00882e+06	2188007	3356926	1.96139e+06	1666720	2.80932e+06	1.68554	0.182713	coatomer epsilon subunit protein
196	TGGT1_315270	281468	572932	1.23433e+06	406722	486891	820524	1.68523	0.232288	hypothetical protein
197	TGGT1_236890	1.00171e+06	1.67022e+06	2.87629e+06	1622025	1.33597e+06	2.24916e+06	1.68354	0.163756	hypothetical protein
198	TGGT1_291180	112096	244420	392203	228862	245422	412813	1.68205	0.167612	hypothetical protein
199	TGGT1_233260	583763	886834	1.50164e+06	968374	735298	1235007	1.6796	0.122394	putative GTP-binding protein
200	TGGT1_216060	1135440	2.23568e+06	4.10774e+06	1552790	1.68556e+06	2.83027e+06	1.67913	0.248511	hypothetical protein
201	TGGT1_271270	430141	739806	1048036	908016	584974	978026	1.67191	0.0734128	hypothetical protein
202	TGGT1_269900	0	218930	414860	166663	218930	365549	1.66971	0.193788	WD domain, G-beta repeat-containing protein
203	TGGT1_220230A	0	119527	255733	143116	119527	199424	1.66845	0.115536	leucine rich repeat-containing protein
204	TGGT1_278050	533786	913621	1.71208e+06	701985	723704	1.20703e+06	1.66786	0.232455	putative proteasome subunit alpha type 1
205	TGGT1_313665	951110	1.26056e+06	2.79449e+06	889757	1.10583e+06	1842121	1.66582	0.262562	hypothetical protein
206	TGGT1_243430	869384	906221	2803811	233850	1.01357e+06	1.68641e+06	1.66383	0.335999	OTU family cysteine protease
207	TGGT1_312270	5210611	7413026	12400000	8712095	6.31182e+06	10500000	1.66355	0.0933954	rhoptry protein ROP13
208	TGGT1_275750	352332	729287	1.17501e+06	622876	540810	898941	1.66221	0.198069	putative small nuclear ribonucleoprotein E
209	TGGT1_310010	390352	712374	1.39986e+06	436650	631593	1.04838e+06	1.65989	0.272524	rhoptry neck protein RON1
210	TGGT1_294730	132662	459871	861981	167874	419992	695932	1.65701	0.313114	hypothetical protein
211	TGGT1_257070	3.70589e+06	3566614	5016176	7012847	3.63625e+06	6.01451e+06	1.65404	0.0703266	hypothetical protein
212	TGGT1_265850	1.02703e+06	1264512	1.57349e+06	2.21013e+06	1.14577e+06	1.89181e+06	1.65112	0.0796347	hypothetical protein
213	TGGT1_314860	785998	1.21656e+06	2.33023e+06	1629185	1199618	1.97971e+06	1.65028	0.0702269	zinc knuckle domain-containing protein
214	TGGT1_261950	1.9075e+06	4201352	6798955	3.2797e+06	3.05443e+06	5.03933e+06	1.64984	0.222203	ATP synthase beta subunit ATP-B
215	TGGT1_216900	103083	0	161928	178063	103083	169996	1.64911	0.0755898	cytokine induced apoptosis inhibitor 1 family protein
216	TGGT1_320130	244801	326891	582629	358370	285846	470500	1.64599	0.131024	hypothetical protein
217	TGGT1_290340	1959740	3.49838e+06	6.01782e+06	2.96503e+06	2.72906e+06	4491423	1.64578	0.205444	HEAT repeat-containing protein
218	TGGT1_292010	0	129332	106479	318987	129332	212733	1.64486	0.178015	transcription initiation factor IIB
219	TGGT1_223570	128880	556915	800787	327186	342898	563986	1.64477	0.280068	hypothetical protein
220	TGGT1_275860	866773	1.6021e+06	3.03346e+06	1.02676e+06	1.23444e+06	2030112	1.64457	0.267058	hypothetical protein
221	TGGT1_246590	283225	417168	604564	187319	350197	575199	1.6425	0.426978	hypothetical protein
222	TGGT1_218790	183827	296842	456413	332986	240335	394700	1.64229	0.103183	elongation factor G C-terminus domain-containing protein
223	TGGT1_240830	473267	656465	1.42278e+06	432522	564866	927653	1.64225	0.273028	hydrolase, alpha/beta fold family protein
224	TGGT1_201520	0	143499	342607	128209	143499	235408	1.64048	0.16611	protein phosphatase 2C domain-containing protein
225	TGGT1_234520	2.68973e+06	3.54219e+06	6.5486e+06	3.67257e+06	3.11596e+06	5.11058e+06	1.64013	0.157474	U2 snRNP auxilliary factor, large subunit, splicing factor subfamily protein
226	TGGT1_247300	209771	264053	404807	137356	236912	388347	1.6392	0.412821	hypothetical protein
227	TGGT1_267855	107857	205635	256919	0	156746	256919	1.63908	0.427998	hypothetical protein
228	TGGT1_232350	174041	311164	397486	0	242603	397486	1.63842	0.427031	lactate dehydrogenase LDH1
229	TGGT1_267280	0	145700	332451	144764	145700	238607	1.63766	0.148842	hypothetical protein
230	TGGT1_320430	218606	220202	467159	251447	219404	359303	1.63763	0.16204	putative cell-cycle-control protein (translation regulation)
231	TGGT1_235020	7.00149e+06	10600000	17700000	11000000	8794838	14400000	1.63732	0.14094	putative COPI protein
232	TGGT1_319620	103748	160868	331318	101672	132308	216495	1.6363	0.275281	hypothetical protein
233	TGGT1_234420	580517	1.95306e+06	3.00671e+06	1.1359e+06	1.26679e+06	2071306	1.63508	0.279866	ATPase, AAA family protein
234	TGGT1_240380	207873	270220	390753	0	239047	390753	1.63463	0.422895	hypothetical protein
235	TGGT1_202500	0	378386	1.08297e+06	153659	378386	618317	1.63409	0.241238	GAPM1a
236	TGGT1_202510	0	378386	1.08297e+06	153659	378386	618317	1.63409	0.241238	multi-pass transmembrane protein
237	TGGT1_254940	766739	1.05831e+06	2.07225e+06	906159	912525	1.48921e+06	1.63196	0.21927	MIF4G domain-containing protein
238	TGGT1_253900	4854488	6999853	10500000	8820930	5.92717e+06	9665512	1.63071	0.0556662	parasite porphobilinogen synthase PBGS
239	TGGT1_254220	441988	663258	1.21504e+06	584145	552623	899595	1.62786	0.20416	hypothetical protein
240	TGGT1_254470	3.83661e+06	6.13006e+06	10400000	5843203	4.98333e+06	8111429	1.62771	0.171819	hypothetical protein
241	TGGT1_306600	0	120956	196847	0	120956	196847	1.62743	0.386877	RNA recognition motif-containing protein
242	TGGT1_310070	152728	203963	399581	180464	178346	290022	1.62618	0.212762	putative methyltransferase
243	TGGT1_250800	0	434322	802002	205802	434322	706052	1.62564	0.259123	AP2 domain transcription factor AP2XII-8
244	TGGT1_310330	108173	122670	263879	111128	115422	187504	1.62451	0.223311	hypothetical protein
245	TGGT1_228170	1.78869e+06	2.21354e+06	3.86425e+06	2.63552e+06	2.00112e+06	3.24988e+06	1.62404	0.0973445	inner membrane complex protein IMC2A
246	TGGT1_213030	689204	1.80365e+06	3.00307e+06	1.26735e+06	1.31596e+06	2135207	1.62254	0.239819	hypothetical protein
247	TGGT1_203080	130646	197686	225826	306392	164166	266109	1.62097	0.0955784	RNA recognition motif-containing protein
248	TGGT1_259010	0	238163	451811	101435	238163	385849	1.62011	0.267274	putative vacuolar ATP synthase subunit d
249	TGGT1_222120	240329	576216	996304	326502	408273	661403	1.62	0.28446	hypothetical protein
250	TGGT1_208450	774134	1026881	2338319	743255	1.03739e+06	1.67935e+06	1.61882	0.25547	protease inhibitor PI2
251	TGGT1_263140	276308	807410	1.25129e+06	731612	612757	991450	1.61802	0.174925	SWI2/SNF2-containing protein RAD26
252	TGGT1_300200	6108227	11500000	21500000	6931588	8786888	14200000	1.61604	0.279026	histone H2AZ
253	TGGT1_236620	1.22194e+06	1.65436e+06	2.79084e+06	1.85591e+06	1.43815e+06	2.32337e+06	1.61553	0.113901	protein kinase (incomplete catalytic triad)
254	TGGT1_258870B	2.15918e+06	4.04827e+06	7.06229e+06	2.96367e+06	3103726	5012981	1.61515	0.243292	hypothetical protein
255	TGGT1_217350	103250	106357	191932	146165	104804	169049	1.613	0.0536646	putative methyltransferase MTA70
256	TGGT1_291340	1.11752e+06	548138	1.25548e+06	1.43061e+06	832829	1.34304e+06	1.61263	0.114425	hypothetical protein
257	TGGT1_221670	337642	730856	1.14351e+06	579458	534249	861486	1.61252	0.220819	transcriptional elongation factor FACT140
258	TGGT1_310780	2951243	7824138	10600000	6770352	5.38769e+06	8669657	1.60916	0.199378	dense granule protein GRA4
259	TGGT1_255180	929944	1.20049e+06	2021106	1.40273e+06	1.06522e+06	1711920	1.60711	0.0976965	ubiquitin carboxyl-terminal hydrolase
260	TGGT1_202200	2.71855e+06	2446410	5697323	2.59293e+06	2.58248e+06	4.14513e+06	1.6051	0.21077	hypothetical protein
261	TGGT1_221522	4.41858e+06	8.31494e+06	13200000	7195921	6366762	10200000	1.60207	0.198222	adaptor complexes medium subunit family protein
262	TGGT1_279100	3.03315e+06	4238411	6.71525e+06	4.90936e+06	3.63578e+06	5.81231e+06	1.59864	0.0914153	hypothetical protein
263	TGGT1_295110	3963577	8.0419e+06	12300000	6910046	6002739	9596158	1.59863	0.199051	rhoptry protein ROP7
264	TGGT1_222400	112329	313668	469131	182643	269403	430629	1.59846	0.292576	hypothetical protein
265	TGGT1_273990	241629	349775	677660	439312	349699	558486	1.59705	0.0912084	CobW/P47K family protein
266	TGGT1_236640	0	104111	165943	0	104111	165943	1.5939	0.391087	zinc finger, C3HC4 type (RING finger) domain-containing protein
267	TGGT1_271050	2.10826e+06	5613252	8879577	3408998	3.86076e+06	6.14429e+06	1.59147	0.277449	SAG-related sequence SRS34A
268	TGGT1_219630	101694	235020	384742	137165	224649	357296	1.59047	0.288919	flavodoxin domain-containing protein
269	TGGT1_216030A	429552	534230	985076	725544	537918	855310	1.59004	0.0581987	hypothetical protein
270	TGGT1_201780	578278	1.15835e+06	2004160	981453	939923	1.49281e+06	1.58822	0.199707	microneme protein MIC2
271	TGGT1_226560	1.51536e+06	2933502	4232969	2827171	2224430	3530070	1.58695	0.160541	zinc finger (CCCH type) motif-containing protein
272	TGGT1_290950	14600000	72800000	82600000	55800000	43700000	69200000	1.58352	0.254762	putative clathrin heavy chain
273	TGGT1_219280	244188	520451	819935	709979	483121	764957	1.58337	0.0617959	actin like protein ALP1
274	TGGT1_248700	0	183972	482274	100255	183972	291264	1.5832	0.223229	alveolin domain containing intermediate filament IMC12
275	TGGT1_234380	334996	734580	968382	723833	534788	846108	1.58214	0.157585	hypothetical protein
276	TGGT1_312580	0	110676	174927	0	110676	174927	1.58054	0.39281	hypothetical protein
277	TGGT1_314500	0	107372	169665	0	107372	169665	1.58016	0.39286	subtilisin SUB2
278	TGGT1_247450	988318	1746165	3.04808e+06	1.27089e+06	1.36724e+06	2.15949e+06	1.57945	0.24917	hypothetical protein
279	TGGT1_220100	2246597	2533766	3.3575e+06	4.18982e+06	2.39018e+06	3.77366e+06	1.57882	0.0440409	phosphoribosylpyrophosphate synthetase
280	TGGT1_291120	289383	647946	1193615	503271	537544	848443	1.57837	0.215919	trafficking protein mon1 subfamily protein
281	TGGT1_233380	923582	1.18139e+06	2389004	928249	1.05249e+06	1.65863e+06	1.57591	0.249823	hypothetical protein
282	TGGT1_280560	327889	732629	1.12072e+06	549144	530259	834931	1.57457	0.238006	selenide, water dikinase
283	TGGT1_278850	601247	925699	1862341	540581	763473	1.20146e+06	1.57368	0.292884	DHHC zinc finger domain-containing protein
284	TGGT1_226570	129246	359905	596208	173533	244576	384870	1.57362	0.309515	hypothetical protein
285	TGGT1_319670	294276	451407	994972	171855	423650	663615	1.56642	0.332572	hypothetical protein
286	TGGT1_208590	439556	755325	1.09714e+06	774221	597440	935678	1.56615	0.136448	putative vacuolar ATP synthase subunit 54kD
287	TGGT1_277760	7.25498e+06	7.69008e+06	17400000	5969898	7.47253e+06	11700000	1.56573	0.26904	putative adenylosuccinate lyase
288	TGGT1_215060	2.26081e+06	3571862	4.95587e+06	4421397	2.99496e+06	4.68863e+06	1.56551	0.0646551	putative small GTP-binding protein sar1
289	TGGT1_270710	2.12586e+06	5965036	6.77087e+06	5.6043e+06	4.04545e+06	6.32973e+06	1.56465	0.198724	WW domain binding protein 11
290	TGGT1_257100	530816	627843	791594	1.31704e+06	673879	1.05432e+06	1.56455	0.108698	hypothetical protein
291	TGGT1_262120	114938	143911	254717	149816	129424	202267	1.56282	0.156278	IQ calmodulin-binding motif domain-containing protein
292	TGGT1_212850	1061830	1119045	2.84126e+06	560016	1.09044e+06	1.70064e+06	1.55959	0.323142	hypothetical protein
293	TGGT1_213410	0	297613	580071	138372	297613	463749	1.55823	0.256128	putative small nuclear ribonucleoprotein f (snrnp-f)
294	TGGT1_305240	135609	176306	313127	172442	155957	242785	1.55674	0.178754	XPA binding protein 2 family protein
295	TGGT1_255980	356562	567801	896239	701976	513983	799108	1.55473	0.0716876	hypothetical protein
296	TGGT1_228300	157678	267257	503263	156771	266814	414768	1.55452	0.292004	CCDC25 protein
297	TGGT1_235930	14700000	22900000	32200000	26200000	18800000	29200000	1.55319	0.088621	domain K- type RNA binding proteins family protein
298	TGGT1_253560	414792	630359	857854	763950	522575	810902	1.55174	0.0668556	hypothetical protein
299	TGGT1_313970	278203	460362	715219	506820	436119	676225	1.55055	0.111399	Phytanoyl-CoA dioxygenase (PhyH) superfamily protein
300	TGGT1_269920	246365	352766	530587	205087	353761	548467	1.55039	0.36432	phosphatidylserine decarboxylase
301	TGGT1_208490	798234	1.49419e+06	2206328	1.34746e+06	1.14621e+06	1.77689e+06	1.55023	0.186033	hypothetical protein
302	TGGT1_264010	747808	936466	1.46456e+06	1.14617e+06	842137	1.30536e+06	1.55006	0.0646655	hypothetical protein
303	TGGT1_292120	122019	149049	210005	0	135534	210005	1.54947	0.400095	membrane occupation and recognition nexus protein MORN2
304	TGGT1_219460	176322	181516	392058	162255	178919	277156	1.54906	0.241369	hypothetical protein
305	TGGT1_307980	270930	624910	924797	462826	447920	693812	1.54896	0.243541	putative GTP-binding protein lepA
306	TGGT1_300260	0	169440	412223	112660	169440	262441	1.54888	0.20512	threonyl-tRNA synthetase family protein
307	TGGT1_293550	0	339141	938547	111580	339141	525063	1.54821	0.254878	hypothetical protein
308	TGGT1_212130	1.15537e+06	2.59935e+06	4.0017e+06	1.80513e+06	1877358	2903414	1.54654	0.258365	phospholipase, patatin family protein
309	TGGT1_209910	4657998	9183316	15400000	6076921	6920657	10700000	1.5461	0.268978	histone H2Bv
310	TGGT1_266990	5.76584e+06	8464382	12900000	8969912	7115109	11000000	1.54601	0.125109	beta-COP
311	TGGT1_289620	244752	313427	415787	196465	279089	431408	1.54577	0.417942	cathepsin CPC1
312	TGGT1_233460	5882161	13200000	20600000	8806992	9516387	14700000	1.5447	0.267226	SAG-related sequence SRS29B
313	TGGT1_237180	5.16128e+06	549179	8.27965e+06	538085	2.85523e+06	4408866	1.54414	0.381558	hypothetical protein
314	TGGT1_280410	143402	150379	333327	120304	146890	226815	1.54411	0.265743	3'5'-cyclic nucleotide phosphodiesterase domain-containing protein
315	TGGT1_203240	567555	1.04591e+06	1.53459e+06	956234	806734	1.24541e+06	1.54377	0.181447	hypothetical protein
316	TGGT1_237020	127229	109110	182375	0	118169	182375	1.54334	0.398085	exonuclease
317	TGGT1_313190	0	209774	322649	0	209774	322649	1.53808	0.398465	Rab18/RabC-family small GTPase
318	TGGT1_298970	0	134418	284596	128649	134418	206623	1.53717	0.154178	LSM3, U6 small nuclear RNA associated isoform 2 family protein
319	TGGT1_209450	416070	618210	1.01019e+06	578785	517140	794489	1.53631	0.182201	TLD protein
320	TGGT1_244880	114505	137730	203474	183574	126117	193524	1.53448	0.0239031	DNA-directed RNA polymerase I RPA1
321	TGGT1_291680	399637	630909	1.06562e+06	519564	604931	927807	1.53374	0.224188	Sec23/Sec24 trunk domain-containing protein
322	TGGT1_216480	482092	605780	940492	726943	543936	833717	1.53275	0.071667	NMD3 family protein
323	TGGT1_275568	2.12161e+06	1.64153e+06	3.5863e+06	2.19498e+06	1934956	2964672	1.53217	0.151949	GPI transamidase subunit PIG-U protein
324	TGGT1_273370	9626665	20200000	25000000	20700000	14900000	22800000	1.5302	0.149428	putative coatomer gamma 2-subunit protein
325	TGGT1_235160	110421	143972	191582	197528	127196	194555	1.52956	0.0292123	hypothetical protein
326	TGGT1_255320	257448	593594	703785	668793	517017	790253	1.52849	0.131379	mRNA turnover 4 (MRT4) family protein
327	TGGT1_204400	2.10013e+06	4402980	6306298	3629950	3.25156e+06	4968124	1.52792	0.216718	putative ATPase synthase subunit alpha
328	TGGT1_235670	155676	209799	384764	173577	182738	279171	1.52771	0.234833	hypothetical protein
329	TGGT1_286750	1546812	2.2059e+06	3.6383e+06	2.0912e+06	1.87636e+06	2.86475e+06	1.52676	0.180389	MA3 domain-containing protein
330	TGGT1_282040	396562	651274	1.25781e+06	341653	523918	799732	1.52644	0.310245	hypothetical protein
331	TGGT1_254120	220421	363503	510851	380434	291962	445642	1.52637	0.126647	putative autophagy-related protein 8 atg8
332	TGGT1_204340	906166	1.35428e+06	2.14323e+06	1.30458e+06	1130225	1723908	1.52528	0.169057	hypothetical protein
333	TGGT1_224890	4.0661e+06	6053434	9118253	6309736	5.05977e+06	7713995	1.52457	0.131408	hypothetical protein
334	TGGT1_255740	483538	651513	1.00295e+06	471833	567526	864770	1.52375	0.302003	hypothetical protein
335	TGGT1_319920	3.08255e+06	2.03192e+06	4.10514e+06	3.68099e+06	2557238	3.89306e+06	1.52237	0.0712066	2-oxo acid dehydrogenases acyltransferase (catalytic domain) domain-containing protein
336	TGGT1_217510	4517073	3.97935e+06	7795957	5135323	4248210	6465640	1.52197	0.121955	hypothetical protein
337	TGGT1_222050	800844	623214	1.4002e+06	766312	712029	1.08326e+06	1.52137	0.18825	hypothetical protein
338	TGGT1_222240	679252	769560	1.41635e+06	785933	724406	1.10114e+06	1.52006	0.179171	hypothetical protein
339	TGGT1_218960	6904137	17100000	19300000	17100000	12000000	18200000	1.51667	0.178327	AP2 domain transcription factor AP2XII-1
340	TGGT1_215775	2.61731e+06	5216631	7.53415e+06	4340022	3.91697e+06	5937086	1.51573	0.214999	rhoptry protein ROP8
341	TGGT1_237230	1.29059e+06	1335732	2215057	1764052	1.31316e+06	1.98955e+06	1.51509	0.0481585	hypothetical protein
342	TGGT1_276910	145740	112064	195294	0	128902	195294	1.51506	0.391154	endoplasmic reticulum lumen protein retaining receptor (ERD2 ) family protein
343	TGGT1_301120	458142	576184	1.01762e+06	547190	517163	782406	1.51288	0.19411	acetyl-CoA acetyltransferase
344	TGGT1_316650	104496	109767	172973	151018	107132	161995	1.51211	0.0199139	hypothetical protein
345	TGGT1_219800	1.58145e+06	2.32523e+06	3.58496e+06	2320734	1.95334e+06	2952849	1.5117	0.153045	putative vacuolar ATP synthase subunit b
346	TGGT1_310930	610315	791082	1369374	747670	700698	1.05852e+06	1.51067	0.192095	hypothetical protein
347	TGGT1_258100	111811	156107	271715	132763	133959	202239	1.50971	0.223967	TPR repeat region protein
348	TGGT1_217460	108274	233783	191735	324613	171029	258174	1.50954	0.220475	glutaminyl-tRNA synthetase (GlnRS)
349	TGGT1_209690	105120	215897	308402	175825	160508	242113	1.50842	0.222269	small nuclear ribonucleoprotein
350	TGGT1_297960B	286863	811744	1.20387e+06	439872	665551	1.00307e+06	1.50713	0.308011	rhoptry neck protein RON6
351	TGGT1_283878	216861	425833	607395	0	403042	607395	1.50702	0.480586	RNA recognition motif-containing protein
352	TGGT1_200470	504122	857804	1.36824e+06	534691	680963	1.02464e+06	1.5047	0.305413	hypothetical protein
353	TGGT1_312190	104088	246295	223510	303694	175191	263602	1.50465	0.195984	hypothetical protein
354	TGGT1_236970	0	120089	180529	0	120089	180529	1.5033	0.403305	SWI2/SNF2-containing PHD finger protein
355	TGGT1_312950	120078	290444	326544	290462	205261	308503	1.50298	0.178759	hypothetical protein
356	TGGT1_211150	119489	565061	687375	339839	342275	513607	1.50057	0.302956	hypothetical protein
357	TGGT1_272390	211219	163484	414554	139288	239350	359006	1.49992	0.293528	hypothetical protein
358	TGGT1_209850	530872	889573	1.63991e+06	490361	710222	1.06514e+06	1.49972	0.307637	RNA recognition motif-containing protein
359	TGGT1_310270	902706	2.01892e+06	2.79104e+06	1.58832e+06	1.46081e+06	2.18968e+06	1.49895	0.234031	hypothetical protein
360	TGGT1_293000	378154	759008	902911	997107	634070	950009	1.49827	0.0956406	3'5'-cyclic nucleotide phosphodiesterase domain-containing protein
361	TGGT1_291820	950592	1.56491e+06	2.5271e+06	1239796	1.25775e+06	1.88345e+06	1.49747	0.236419	RNA helicase (UPF2 interacting domain) protein
362	TGGT1_286210	147696	243419	344206	241160	195558	292683	1.49666	0.150655	protein phosphatase 4, catalytic subunit
363	TGGT1_218760	134392	101717	176637	0	118055	176637	1.49623	0.38603	putative SNAP protein (soluble N-ethylmaleimide-sensitive factor Attachment Protein)
364	TGGT1_283850	478004	1.38326e+06	860338	1923763	930634	1.39205e+06	1.49581	0.28834	peptidyl-prolyl cis-trans isomerase
365	TGGT1_319860	387395	528056	820141	549103	457726	684622	1.4957	0.137798	DNA polymerase family B protein
366	TGGT1_234310	114496	227446	370185	141157	170971	255671	1.4954	0.287666	hypothetical protein
367	TGGT1_205690	220215	344600	502195	341743	282408	421969	1.49418	0.151469	hypothetical protein
368	TGGT1_226580	5550620	7.57247e+06	13600000	6028715	6561545	9803333	1.49406	0.246882	hypothetical protein
369	TGGT1_289550	3.8347e+06	5.08109e+06	8.17425e+06	5144739	4457893	6659493	1.49387	0.155541	WD domain, G-beta repeat-containing protein
370	TGGT1_249010	135801	391044	652979	257423	387378	578636	1.49372	0.250398	hypothetical protein
371	TGGT1_408800	0	110948	0	165320	110948	165320	1.49006	0.4052	NTPase
372	TGGT1_247380	1856677	3.58219e+06	4.78475e+06	3.31794e+06	2719433	4.05134e+06	1.48978	0.180274	hypothetical protein
373	TGGT1_290850	2488383	4496111	6.48678e+06	3.89774e+06	3492247	5.19226e+06	1.4868	0.204193	WD-40 repeat protein
374	TGGT1_234560	554482	745230	1.2936e+06	638164	649856	965880	1.4863	0.226121	hypothetical protein
375	TGGT1_220950	7270486	11000000	15800000	11300000	9151158	13600000	1.48615	0.134981	hypothetical protein
376	TGGT1_240060	4.94309e+06	9605036	14000000	7620753	7274063	10800000	1.48473	0.232587	hypothetical protein
377	TGGT1_252510	1.63014e+06	2.18884e+06	3.3522e+06	2.30859e+06	1909488	2.83039e+06	1.48228	0.13	hypothetical protein
378	TGGT1_250220	104271	153048	190638	0	128660	190638	1.48172	0.383491	hypothetical protein
379	TGGT1_321340	216739	289399	416830	332976	253069	374903	1.48143	0.0796225	putative membrane protein
380	TGGT1_216120	131517	372485	538378	401506	317254	469942	1.48128	0.128194	hypothetical protein
381	TGGT1_248470	133036	271218	419862	178749	202127	299306	1.48078	0.278356	subtilisin SUB6
382	TGGT1_214820	1799857	2.52559e+06	4250828	2.15384e+06	2.16272e+06	3.20233e+06	1.48069	0.223837	G-patch domain-containing protein
383	TGGT1_270865	880760	1.27281e+06	1.69934e+06	1.48712e+06	1.07679e+06	1.59323e+06	1.47961	0.073222	putative adenylate cyclase
384	TGGT1_238400	755988	906791	853103	1.60652e+06	831389	1.22981e+06	1.47922	0.204322	endonuclease/exonuclease/phosphatase domain-containing protein
385	TGGT1_258110	225454	464159	755060	481068	465080	687639	1.47854	0.135748	N-acetylglucosaminylphosphatidylinositol deacetylase
386	TGGT1_253470	2.0503e+06	3.94507e+06	6047501	2.81224e+06	2997687	4429871	1.47776	0.262353	alveolin domain containing intermediate filament IMC13
387	TGGT1_313910	1.71403e+06	3.28448e+06	4503225	2.87597e+06	2.49926e+06	3689598	1.47628	0.201444	RNA recognition motif 2 protein
388	TGGT1_216810	290743	436305	657279	215728	425745	628068	1.47522	0.391643	5'-nucleotidase, C-terminal domain-containing protein
389	TGGT1_249710	0	474906	668657	241212	474906	700382	1.47478	0.283134	Parkinson disease 7 domain containing 1 family protein
390	TGGT1_259950	238321	126659	202698	160259	246143	362957	1.47458	0.494012	carbonate dehydratase, eukaryotic-type domain-containing protein
391	TGGT1_264610	67300000	88500000	136000000	95200000	78000000	115000000	1.47436	0.121355	RNA recognition motif-containing protein
392	TGGT1_310700	709522	1.42538e+06	2.01637e+06	1.13089e+06	1.06745e+06	1.57363e+06	1.47419	0.233882	serine/threonine phosophatase PP1
393	TGGT1_233080	1.20016e+06	1.74669e+06	2643253	1699387	1.47342e+06	2171320	1.47366	0.164511	G-patch domain-containing protein
394	TGGT1_305180	493508	515746	836777	650481	504627	743629	1.47362	0.0628337	Na+/H+ exchanger NHE3
395	TGGT1_204060	0	106376	156731	0	106376	156731	1.47337	0.40763	SNARE domain-containing protein
396	TGGT1_281950	349513	517971	743062	534552	433742	638807	1.47278	0.132825	putative membrane protein
397	TGGT1_242670	129326	179092	179952	274253	154209	227103	1.47269	0.152464	hypothetical protein
398	TGGT1_266830	527260	987859	782193	1.44811e+06	757560	1.11515e+06	1.47203	0.235131	Sec7 domain-containing protein
399	TGGT1_210360	478606	774288	990836	852536	626447	921686	1.47129	0.106094	DEAD (Asp-Glu-Ala-Asp) box polypeptide 41 family protein
400	TGGT1_228490	192526	394544	658753	202612	360742	530483	1.47053	0.318818	hypothetical protein
401	TGGT1_230210	0	186041	273515	0	186041	273515	1.47018	0.4081	alveolin domain containing intermediate filament IMC10
402	TGGT1_312260	217039	573036	816926	401968	464182	682424	1.47017	0.257498	hypothetical protein
403	TGGT1_243460	194221	321168	503793	258776	323387	475376	1.46999	0.232459	hypothetical protein
404	TGGT1_261430	505222	904171	1.53143e+06	801828	793872	1166627	1.46954	0.191116	hypothetical protein
405	TGGT1_308920	416415	602630	955882	539906	509523	747894	1.46783	0.202664	splicing factor U2AF protein
406	TGGT1_290700	1.42293e+06	3.34577e+06	5.02084e+06	1967890	2451570	3.59702e+06	1.46723	0.300521	hypothetical protein
407	TGGT1_216030B	167838	278745	481849	173388	223292	327619	1.46722	0.294778	hypothetical protein
408	TGGT1_230140	999240	1.53655e+06	2.25415e+06	1.4656e+06	1267893	1.85988e+06	1.4669	0.170243	vacuolar sorting protein 9 (vps9) domain-containing protein
409	TGGT1_216860	7486456	9563091	12800000	12200000	8524774	12500000	1.46631	0.0333088	DEAD (Asp-Glu-Ala-Asp) box polypeptide DDX39
410	TGGT1_307770	274630	384657	645680	320675	329643	483178	1.46576	0.232634	fumble protein
411	TGGT1_277970	3.43897e+06	5951367	10700000	3.06121e+06	4695166	6.87472e+06	1.46421	0.320619	dolichol-phosphate-mannose synthase family protein
412	TGGT1_200360	243726	749444	957320	496839	496585	727079	1.46416	0.284885	hypothetical protein
413	TGGT1_233400	1203108	1.50048e+06	2.85161e+06	1.10148e+06	1.47834e+06	2162955	1.4631	0.277216	TAF9 RNA polymerase II, TATA box binding protein (TBP)-associated factor isoform 2 family protein
414	TGGT1_312050	1.6868e+06	3.19236e+06	4406722	2.7299e+06	2.43958e+06	3.56831e+06	1.46267	0.21099	putative small GTPase Rab2
415	TGGT1_273560	0	106728	155872	0	106728	155872	1.46046	0.409543	putative kinesin heavy chain
416	TGGT1_226700	476050	702596	1.14502e+06	576259	589323	860640	1.46039	0.234472	putative nuclease
417	TGGT1_251840	751825	1.39101e+06	2.16044e+06	966501	1.07142e+06	1.56347e+06	1.45926	0.271485	hypothetical protein
418	TGGT1_263210	806889	1.52621e+06	2.10907e+06	1.29362e+06	1.16655e+06	1.70135e+06	1.45844	0.214496	ubiquitin interaction motif domain-containing protein
419	TGGT1_262720	4238368	8725747	12700000	6373797	6552274	9554474	1.45819	0.256695	putative eukaryotic initiation factor-1A
420	TGGT1_272550	509137	969023	1.30947e+06	844288	739080	1.07688e+06	1.45706	0.205112	hypothetical protein
421	TGGT1_271990	330817	380781	659019	377483	355799	518251	1.45658	0.186827	hypothetical protein
422	TGGT1_269650	7063501	15800000	19800000	13300000	11400000	16600000	1.45614	0.223212	FFD and TFG box motifs protein
423	TGGT1_200280	574472	818274	1.33668e+06	691338	696373	1.01401e+06	1.45613	0.227166	WD domain, G-beta repeat-containing protein
424	TGGT1_230440	3.92351e+06	6432703	9698329	5380030	5178108	7539179	1.45597	0.222104	CHY zinc finger domain-containing protein
425	TGGT1_279330	626695	1.06765e+06	1.41289e+06	1.21749e+06	903986	1.31519e+06	1.45487	0.0959073	DEAD/DEAH box helicase family protein
426	TGGT1_229740	0	106268	188541	120493	106268	154517	1.45403	0.124664	hypothetical protein
427	TGGT1_265530	8697508	15100000	22600000	12100000	11900000	17300000	1.45378	0.234432	RNA recognition motif-containing protein
428	TGGT1_253880	288841	543149	842959	419860	473571	687987	1.45276	0.237414	GNS1/SUR4 family protein
429	TGGT1_313670	731156	1.05559e+06	1.42971e+06	1.16556e+06	893372	1.29763e+06	1.45251	0.096498	adaptin n terminal region domain-containing protein
430	TGGT1_215070	146465	195445	375670	120766	170955	248218	1.45195	0.30601	ferodoxin FD
431	TGGT1_214180	1.18718e+06	911374	1.50673e+06	1539674	1.04928e+06	1.5232e+06	1.45167	0.0380955	ENTH domain-containing protein
432	TGGT1_242090	941937	1.1611e+06	1.57492e+06	1.47684e+06	1.05152e+06	1.52588e+06	1.45112	0.0292463	zinc finger (CCCH type) motif-containing protein
433	TGGT1_289750	3213072	4526702	7.73542e+06	3494268	3869887	5614843	1.45091	0.257095	ribosomal-ubiquitin protein RPL40
434	TGGT1_219820	3213072	4526702	7.73542e+06	3494268	3869887	5614843	1.45091	0.257095	putative polyubiquitin UbC
435	TGGT1_257310	1.23506e+06	2.05553e+06	3.10823e+06	813472	1645296	2.38603e+06	1.45022	0.409939	hypothetical protein
436	TGGT1_202530	2369564	2.8445e+06	4360262	3.19342e+06	2.60703e+06	3776839	1.44871	0.102208	aspartate-tRNA ligase
437	TGGT1_263500	738075	1.12559e+06	1.69166e+06	1.00772e+06	931832	1.34969e+06	1.44843	0.199552	putative vacuolar protein sorting-associated protein 26
438	TGGT1_251850	376004	498250	766836	499358	437127	633097	1.44831	0.157086	serine/threonine protein phosphatase
439	TGGT1_210390	2481513	3.36929e+06	5434458	3033407	2.9254e+06	4.23393e+06	1.4473	0.207076	WD domain, G-beta repeat-containing protein
440	TGGT1_278660	0	114460	109182	222022	114460	165602	1.44681	0.154953	putative P-type ATPase4
441	TGGT1_270530	408296	495231	950048	555492	520296	752770	1.44681	0.137338	ubiquitin fusion degradation protein UFD1CY
442	TGGT1_278220	0	106526	194037	113981	106526	154009	1.44574	0.134827	hypothetical protein
443	TGGT1_248130	0	123851	218892	139095	123851	178993	1.44523	0.126483	hypothetical protein
444	TGGT1_203540	3.22891e+06	4.73484e+06	8124702	3384689	3981876	5.7547e+06	1.44522	0.274929	putative RNA binding protein
445	TGGT1_246100	171596	330508	493160	257948	308438	445609	1.44473	0.236445	putative phosducin
446	TGGT1_214210	1.22061e+06	1.05551e+06	1.64827e+06	1.63683e+06	1138061	1.64255e+06	1.44329	0.0129323	rRNA pseudouridine synthase
447	TGGT1_236580	1.07487e+06	2.00201e+06	3.29327e+06	1.14438e+06	1.53844e+06	2.21882e+06	1.44225	0.309875	Prp31-15.5k-U4 Snrna Complex family protein
448	TGGT1_278830	832881	830633	1166660	1.23249e+06	831757	1.19957e+06	1.44222	0.00396102	glucose-6-phosphate 1-dehydrogenase
449	TGGT1_272290	128874	273343	430316	149657	201109	289986	1.44194	0.31503	pyruvate dehydrogenase complex subunit PD-HE1Beta
450	TGGT1_208530	1.55534e+06	2.53572e+06	4052340	1.99267e+06	2.09755e+06	3.0225e+06	1.44097	0.240964	nicotinate phosphoribosyltransferase
451	TGGT1_319880	375150	503280	687360	578154	439215	632757	1.44065	0.0741139	MORN repeat-containing protein
452	TGGT1_226260	0	139726	195880	206696	139726	201288	1.44059	0.100772	hypothetical protein
453	TGGT1_232500	10000000	16800000	28600000	10100000	13400000	19300000	1.4403	0.303684	hypothetical protein
454	TGGT1_289880	475318	586432	1.06218e+06	467035	530875	764605	1.44027	0.260399	hypothetical protein
455	TGGT1_309870	299453	387041	697825	290830	343247	494328	1.44015	0.271701	hypothetical protein
456	TGGT1_312700	278928	556515	923806	279233	417721	601519	1.44	0.326342	hypothetical protein
457	TGGT1_214520	429928	591760	843227	627565	510844	735396	1.43957	0.118852	general transcription factor IIH polypeptide 4 GTF2H4
458	TGGT1_207430	700720	1.09203e+06	1729766	850927	896376	1.29035e+06	1.43951	0.249415	putative ATP-dependent RNA helicase DDX1
459	TGGT1_246170	1.52787e+06	909088	812078	1.62832e+06	1.21848e+06	1.75318e+06	1.43883	0.498812	ARID/BRIGHT DNA binding domain-containing protein
460	TGGT1_269460	199711	473606	814440	153548	336658	483994	1.43764	0.360182	Ser/Thr phosphatase family protein
461	TGGT1_230030	0	103618	148885	0	103618	148885	1.43687	0.413112	WD domain, G-beta repeat-containing protein
462	TGGT1_289780	289799	534712	825879	336057	480579	690016	1.4358	0.30029	putative ATP-dependent hsl protease ATP-binding subunit hslU
463	TGGT1_227350	272367	317878	519933	327005	295123	423469	1.43489	0.162336	hypothetical protein
464	TGGT1_313010	6189152	9979516	14300000	8794214	8084334	11600000	1.43487	0.204505	DEAD (Asp-Glu-Ala-Asp) box polypeptide DDX6
465	TGGT1_202900	645199	869370	1.3338e+06	839262	757284	1.08653e+06	1.43477	0.174516	zinc finger (CCCH type) motif-containing protein
466	TGGT1_281480	298662	493528	685032	398023	452442	648914	1.43425	0.245011	WD domain, G-beta repeat-containing protein
467	TGGT1_306330	857564	1.2068e+06	1.68085e+06	1.27977e+06	1.03218e+06	1.48031e+06	1.43416	0.11699	phospholipase
468	TGGT1_273490	931821	912140	1.23638e+06	1.40639e+06	921980	1.32139e+06	1.4332	0.0214818	putative glutamine synthetase, type I
469	TGGT1_318590	499148	875938	1183084	787617	687543	985350	1.43315	0.194695	MRP family domain-containing protein
470	TGGT1_264220	937768	1.99392e+06	2.80253e+06	1.39473e+06	1.46585e+06	2.09863e+06	1.43169	0.273374	hypothetical protein
471	TGGT1_227560	637016	1.2303e+06	1.54211e+06	798681	933660	1.33644e+06	1.4314	0.333989	putative IWS1 transcription factor
472	TGGT1_228340	989550	1.73167e+06	2.0975e+06	1795373	1.36061e+06	1.94644e+06	1.43056	0.140593	hypothetical protein
473	TGGT1_249590	114268	154021	223997	159790	134144	191894	1.4305	0.132889	putative proteasome subunit alpha type 5-2
474	TGGT1_280370	6704551	9097300	16100000	6.09366e+06	7.90093e+06	11300000	1.43021	0.2989	hypothetical protein
475	TGGT1_257560	16300000	22200000	29600000	25500000	19300000	27600000	1.43005	0.0735451	WD domain, G-beta repeat-containing protein
476	TGGT1_312280	231345	468286	754043	496572	437517	625308	1.42922	0.128001	putative pre-mRNA-splicing factor ATP-dependent RNA helicase
477	TGGT1_237280	460302	769278	1029107	353652	614790	878308	1.42863	0.42785	TLD protein
478	TGGT1_313350	185056	272301	339355	313719	228678	326537	1.42793	0.0821329	hypothetical protein
479	TGGT1_228000	772723	1.95757e+06	3.01505e+06	883150	1.36515e+06	1.9491e+06	1.42776	0.339647	putative splicing factor 3A subunit 2
480	TGGT1_275310	112403	359551	584605	339269	323628	461937	1.42737	0.161946	hypothetical protein
481	TGGT1_202790	304564	491758	774130	542768	461442	658449	1.42694	0.111181	dihydrouridine synthase (dus) protein
482	TGGT1_214080	404332	453895	708336	670233	592229	843808	1.4248	0.00706481	toxofilin
483	TGGT1_226710	0	376790	536810	0	376790	536810	1.42469	0.414992	hypothetical protein
484	TGGT1_258490	0	172327	292603	198089	172327	245346	1.42372	0.123352	hypothetical protein
485	TGGT1_218358	170100	359883	376169	378064	264991	377116	1.42313	0.17942	zinc knuckle domain-containing protein
486	TGGT1_314790	316141	848375	1.15999e+06	571830	682750	971378	1.42274	0.274356	putative small nuclear ribonucleoprotein G
487	TGGT1_235340	177802	407525	722213	141582	350921	498902	1.42169	0.349628	hypothetical protein
488	TGGT1_293690	15300000	20400000	28500000	22000000	17800000	25300000	1.42135	0.107558	profilin PRF
489	TGGT1_240900	140951	145139	290379	116161	143045	203270	1.42102	0.28045	AP2 domain transcription factor AP2VI-2
490	TGGT1_259830	479039	821662	1195202	797906	701350	996554	1.42091	0.158859	diacylglycerol kinase catalytic domain-containing protein
491	TGGT1_289560	322879	602590	778875	535937	462734	657406	1.4207	0.201773	RNA recognition motif-containing protein
492	TGGT1_230960	837064	1.94736e+06	2.4649e+06	1.49043e+06	1.39221e+06	1.97767e+06	1.42052	0.255544	putative splicing factor 3b, subunit 3
493	TGGT1_297720	948604	1.30661e+06	1.45906e+06	1.74385e+06	1.12761e+06	1.60146e+06	1.42023	0.0870474	trehalose-phosphatase
494	TGGT1_264440	1.82432e+06	2550088	3.7355e+06	2.47695e+06	2.1872e+06	3.10623e+06	1.42018	0.166631	signal recognition particle receptor beta subunit protein
495	TGGT1_222170	263995	553233	866478	509323	484733	687900	1.41913	0.17411	dense-granule antigen DG32
496	TGGT1_299670	3.33657e+06	4.76907e+06	7714851	3786688	4.05282e+06	5.75077e+06	1.41896	0.250993	hypothetical protein
497	TGGT1_285520	257305	479774	699525	577182	450309	638353	1.41759	0.0837272	RNA cap guanine-N2 methyltransferase
498	TGGT1_250700	545475	929049	1.53565e+06	554499	737262	1.04507e+06	1.41751	0.309051	hypothetical protein
499	TGGT1_266970	0	109105	154622	0	109105	154622	1.41719	0.416165	hypothetical protein
500	TGGT1_214090	2.10947e+06	4.1293e+06	6197746	2.64196e+06	3.11939e+06	4419852	1.4169	0.29492	signal peptidase
501	TGGT1_219300	3.66811e+06	5.0268e+06	8.16602e+06	4.14841e+06	4347453	6.15721e+06	1.41628	0.241662	ran binding protein
502	TGGT1_266390	225953	384219	524201	339547	305086	431874	1.41558	0.203285	DNA mismatch repair protein, C-terminal domain-containing protein
503	TGGT1_211690	1.30283e+06	2.41485e+06	3319226	1.94056e+06	1.85884e+06	2629891	1.4148	0.237875	AAA family protein
504	TGGT1_236210	2424332	2.34095e+06	4.44379e+06	2.29722e+06	2382640	3.3705e+06	1.41461	0.227407	putative peptidase M16 family potein
505	TGGT1_263040	39500000	73900000	113000000	47600000	56700000	80200000	1.41446	0.294189	ribosomal protein RPS16
506	TGGT1_221950	928497	1.07388e+06	1.80427e+06	1.02795e+06	1.00119e+06	1.41611e+06	1.41443	0.201814	putative splicesome-associated protein
507	TGGT1_269885A	1.42735e+06	2809658	4.07051e+06	1.91546e+06	2118504	2992987	1.41278	0.282524	rhoptry metalloprotease toxolysin TLN1
508	TGGT1_300330	1.82322e+06	2.30847e+06	3.5671e+06	1.92877e+06	2.06584e+06	2.91437e+06	1.41074	0.254193	hypothetical protein
509	TGGT1_269480	1.09381e+06	1290863	2.09019e+06	1.27381e+06	1.19234e+06	1.682e+06	1.41067	0.181911	adaptor complexes medium subunit family protein
510	TGGT1_299100	589693	1.01287e+06	1297896	699666	801282	1.13006e+06	1.41031	0.321917	hypothetical protein
511	TGGT1_268560	114353	130659	213326	132081	122506	172704	1.40976	0.174703	XPG N-terminal domain-containing protein
512	TGGT1_245470	832061	1.41642e+06	2.08371e+06	1.08455e+06	1.12424e+06	1.58413e+06	1.40907	0.255073	mitotic checkpoint protein, BUB3 family protein
513	TGGT1_253370	702558	592675	1712462	726912	866244	1.21969e+06	1.40802	0.183926	hypothetical protein
514	TGGT1_244720	791093	200495	798626	597153	495794	697890	1.40762	0.291794	hypothetical protein
515	TGGT1_278870	818698	1.44708e+06	2.06692e+06	1.12194e+06	1.13289e+06	1594429	1.4074	0.250713	myosin F
516	TGGT1_288650	3.44719e+06	7450509	11000000	4362342	5.44885e+06	7.66066e+06	1.40592	0.311404	dense granule protein GRA12
517	TGGT1_275802	734795	1.17381e+06	1.82723e+06	855733	954304	1.34148e+06	1.40571	0.271565	SRP72 RNA-binding domain-containing protein
518	TGGT1_311000	624314	1.0111e+06	1.31966e+06	978026	817705	1.14885e+06	1.40496	0.163994	hypothetical protein
519	TGGT1_266640	4239025	4.81074e+06	7394389	5316500	4524885	6355445	1.40455	0.115727	putative Acetyl-coenzyme A synthetase 2
520	TGGT1_247730	2.80932e+06	485905	4.39547e+06	230436	1.64761e+06	2312955	1.40382	0.40322	AP2 domain transcription factor AP2XII-5
521	TGGT1_256770	4.06843e+06	4.62911e+06	7710122	4.49752e+06	4.34877e+06	6103819	1.40357	0.197185	putative eukaryotic translation initiation factor 4A, isoform 3
522	TGGT1_310850	1.13265e+06	1938696	2.39254e+06	2.019e+06	1.63203e+06	2289211	1.40267	0.135224	MYND finger domain-containing protein
523	TGGT1_214490	587937	784086	1.28305e+06	639059	686012	961054	1.40093	0.249857	peptidase M16 inactive domain-containing protein
524	TGGT1_258240	199619	441223	604069	596545	483450	676873	1.40009	0.0732787	chromodomain helicase DNA binding protein CHD1/SWI2/SNF2
525	TGGT1_313980	535819	871848	1176481	792947	703833	984714	1.39907	0.192729	putative ribosome biogenesis protein nep1
526	TGGT1_202230	0	162423	352990	101466	162423	227228	1.39899	0.216125	histone deacetylase HDAC5
527	TGGT1_220360	1.72914e+06	3035720	3.69349e+06	2.97175e+06	2382431	3.33262e+06	1.39883	0.165467	FAD binding domain-containing protein
528	TGGT1_310820	616855	1.01213e+06	1.52547e+06	752943	814493	1.13921e+06	1.39867	0.266135	putative SLU7 splicing factor
529	TGGT1_235990	154885	358643	505721	213433	309960	433467	1.39846	0.311084	hypothetical protein
530	TGGT1_239610	110165	321745	583343	295646	314485	439495	1.39751	0.168585	hypothetical protein
531	TGGT1_206540	969977	1.74425e+06	2.30496e+06	1.48545e+06	1.35711e+06	1.8952e+06	1.39649	0.220275	hypothetical protein
532	TGGT1_234610	0	122278	170739	0	122278	170739	1.39631	0.419481	WD-40 repeat protein
533	TGGT1_249670	588056	862415	1.27135e+06	753723	725236	1.01254e+06	1.39615	0.215053	cathepsin B
534	TGGT1_201630A	0	124390	173633	0	124390	173633	1.39588	0.419551	protein phosphatase 2C domain-containing protein
535	TGGT1_205558	2460678	4.24484e+06	5.93416e+06	3.42512e+06	3.35276e+06	4679638	1.39576	0.239775	NAC domain-containing protein
536	TGGT1_313280	0	107803	163408	137463	107803	150435	1.39547	0.111885	WD domain, G-beta repeat-containing protein
537	TGGT1_203220	576485	974882	1.4989e+06	665492	775684	1.0822e+06	1.39515	0.287593	DEAD/DEAH box helicase domain-containing protein
538	TGGT1_320000	284388	527811	917874	407409	475234	662641	1.39435	0.230018	SCY kinase (incomplete catalytic triad)
539	TGGT1_267090	7.65477e+06	13200000	16400000	12600000	10400000	14500000	1.39423	0.174684	hypothetical protein
540	TGGT1_211250	128792	0	231402	127712	128792	179557	1.39417	0.149131	hypothetical protein
541	TGGT1_214140	650962	894166	1.27761e+06	472971	772564	1076824	1.39383	0.414848	hypothetical protein
542	TGGT1_300060	0	104135	145082	0	104135	145082	1.3932	0.419982	signal peptidase subunit protein
543	TGGT1_233220	2.62834e+06	2.17973e+06	5.47505e+06	1.22343e+06	2.40403e+06	3.34924e+06	1.39318	0.35079	hypothetical protein
544	TGGT1_410370	5.4645e+06	7737172	11400000	6978867	6600838	9190202	1.39228	0.203509	putative transmembrane protein
545	TGGT1_202890	1.1548e+06	1.6355e+06	2.5984e+06	1.28381e+06	1395151	1.9411e+06	1.39132	0.258502	hypothetical protein
546	TGGT1_255690	153924	302380	370210	264587	228152	317399	1.39117	0.215276	2-C-methyl-D-erythritol 2,4-cyclodiphosphate synthase domain-containing protein
547	TGGT1_228100	505894	661119	907370	715866	583506	811618	1.39093	0.102714	hypothetical protein
548	TGGT1_261980	4850256	8570186	12400000	6.26061e+06	6710221	9328020	1.39012	0.270661	gorasp2-prov protein
549	TGGT1_211090	715472	1276511	1813811	914608	1080514	1.50082e+06	1.38899	0.279514	aminotransferase, class V superfamily protein
550	TGGT1_286590	260188	1.11614e+06	1.42453e+06	136610	776820	1.07823e+06	1.388	0.457897	microtubule associated protein SPM2
551	TGGT1_321680	4864608	5.9116e+06	9247594	5695423	5388106	7.47151e+06	1.38667	0.188699	hypothetical protein
552	TGGT1_316730	137357	158993	217406	193414	148175	205410	1.38627	0.0356224	Sma protein
553	TGGT1_285180	125347	309330	464265	323444	284181	393855	1.38593	0.133523	hypothetical protein
554	TGGT1_291890	13700000	23100000	39300000	11700000	18400000	25500000	1.38587	0.337195	microneme protein MIC1
555	TGGT1_249730	619442	675817	1350030	676060	731114	1.01305e+06	1.38562	0.196428	hypothetical protein
556	TGGT1_225480	236323	407741	579649	311798	322032	445724	1.3841	0.259017	hypothetical protein
557	TGGT1_313400	477689	805936	1.30315e+06	626218	697015	964684	1.38402	0.240576	DnaJ domain-containing protein
558	TGGT1_226600	0	358272	512772	313968	358272	495517	1.38307	0.185649	putative syntaxin 5
559	TGGT1_318140	1.02417e+06	1.74858e+06	2.45337e+06	1.59561e+06	1464068	2.02449e+06	1.38278	0.186755	SART-1 family protein
560	TGGT1_215360	1.12871e+06	1.08409e+06	1.96536e+06	1091587	1106402	1.52847e+06	1.38148	0.218213	hypothetical protein
561	TGGT1_249610	1.22942e+06	1375483	2286701	1.31058e+06	1.30245e+06	1.79864e+06	1.38096	0.210279	hypothetical protein
562	TGGT1_202620	412972	1.18386e+06	1.78525e+06	633701	875854	1.20948e+06	1.38091	0.306581	hypothetical protein
563	TGGT1_298020	724666	1.29448e+06	1835805	950393	1.00957e+06	1393099	1.37989	0.27103	DEAD-family helicase
564	TGGT1_305940	427402	660025	814989	685437	543714	750213	1.37979	0.130522	peptidyl-prolyl cis-trans isomerase, cyclophilin-type domain-containing protein
565	TGGT1_227080	7877644	9842329	14100000	10300000	8859986	12200000	1.37698	0.129397	hypothetical protein
566	TGGT1_225450	214030	519802	709568	593713	473712	651640	1.37561	0.111859	hypothetical protein
567	TGGT1_263090	3127054	5331281	7837324	3.78354e+06	4.22917e+06	5.81043e+06	1.3739	0.281941	14-3-3 protein
568	TGGT1_278990	5964363	9332489	10400000	10600000	7648426	10500000	1.37283	0.116519	putative phosphate carrier
569	TGGT1_309070	586343	872948	1.16433e+06	836313	729646	1.00032e+06	1.37097	0.169942	hypothetical protein
570	TGGT1_254710	0	109913	127283	173991	109913	150637	1.37051	0.125126	serine esterase (DUF676) protein
571	TGGT1_214440	8274919	6.32658e+06	9898194	10200000	7300748	10000000	1.36972	0.0540881	4'-phosphopantetheinyl transferase superfamily protein
572	TGGT1_269660	382758	586373	894854	340795	545329	746727	1.36931	0.347931	TFIIH basal transcription factor complex helicase XPB subunit
573	TGGT1_247590	813953	1.35399e+06	1926166	1.04223e+06	1.08397e+06	1.4842e+06	1.36923	0.260246	methyltransferase domain-containing protein
574	TGGT1_265440	901395	1.07119e+06	1.36107e+06	1.33938e+06	986294	1350221	1.36898	0.0255533	hypothetical protein
575	TGGT1_230400	232188	394764	496838	138385	313476	429012	1.36856	0.492572	hypothetical protein
576	TGGT1_247030	126555	224993	336153	144048	175774	240101	1.36596	0.30582	hypothetical protein
577	TGGT1_271280	518850	827820	1.06442e+06	774021	673335	919220	1.36517	0.18294	putative 60S ribosome subunit biogenesis protein NIP7
578	TGGT1_320490	0	108069	147404	0	108069	147404	1.36399	0.424777	N-acyl-phosphatidylethanolamine-hydrolyzing phospholipase D family protein
579	TGGT1_237560	2.8433e+06	3804935	6.64097e+06	2425796	3.32412e+06	4533381	1.36378	0.316089	iron-sulfur cluster protein ISCU
580	TGGT1_309240	596626	757313	933472	912610	676970	923041	1.36349	0.0467268	CorA family Mg2+ transporter protein
581	TGGT1_214530	0	114904	156638	0	114904	156638	1.36321	0.424906	DnaJ domain-containing protein
582	TGGT1_205540	2.41416e+06	3370050	4606431	3.27748e+06	2.8921e+06	3941955	1.36301	0.164096	DEAD/DEAH box helicase domain-containing protein
583	TGGT1_218590	104914	242674	413009	236181	238262	324595	1.36235	0.155356	protein phosphatase 2C domain-containing protein
584	TGGT1_208320	1.33298e+06	2.29588e+06	3.31972e+06	1622007	1.81443e+06	2470861	1.36179	0.285236	polynucleotide kinase 3 phosphatase
585	TGGT1_205340	6955300	10700000	17200000	6715945	8812237	12000000	1.36174	0.315246	ribosomal protein RPS12
586	TGGT1_313540	209039	343230	473629	422396	329317	448012	1.36043	0.069541	hypothetical protein
587	TGGT1_314000	123189	181751	234235	180516	152470	207375	1.3601	0.150566	putative peptide methionine sulfoxide reductase msrB
588	TGGT1_307040	615923	438593	818974	1.01578e+06	674672	917378	1.35974	0.0492676	shikimate dehydrogenase substrate binding domain-containing protein
589	TGGT1_235730	0	129014	190446	160338	129014	175392	1.35947	0.118057	hypothetical protein
590	TGGT1_227620	452663	1.85581e+06	2.41734e+06	719925	1154237	1.56863e+06	1.35902	0.371421	dense granule protein GRA2
591	TGGT1_227270	1.29193e+06	2858550	3.27357e+06	1.33237e+06	2.07524e+06	2.81911e+06	1.35845	0.435978	hypothetical protein
592	TGGT1_289360	128871	305480	283897	306065	217175	294981	1.35826	0.237087	hypothetical protein
593	TGGT1_218250	165084	310015	448732	197010	287647	390424	1.3573	0.308184	TAP42 family protein
594	TGGT1_227450	737072	1.44307e+06	1.91867e+06	1.03985e+06	1090073	1.47926e+06	1.35703	0.280627	hydrolase, NUDIX family protein
595	TGGT1_216260	229545	549129	832371	410473	458158	621422	1.35635	0.236491	putative eukaryotic initiation factor-2B, gamma subunit
596	TGGT1_239630	1.26834e+06	1.30867e+06	2.13694e+06	1.35801e+06	1.28851e+06	1.74747e+06	1.3562	0.18017	cytidine and deoxycytidylate deaminase zinc-binding region domain-containing protein
597	TGGT1_221190	134054	289845	351097	202676	261970	355279	1.35618	0.303731	putative mrna cleavage factor family protein
598	TGGT1_242800	152621	220851	313077	193412	186736	253245	1.35616	0.218051	putative ribosome biogenesis protein NSA2
599	TGGT1_257030	112948	0	153142	0	112948	153142	1.35586	0.42614	hypothetical protein
600	TGGT1_273840	762641	711759	802252	1.19544e+06	737200	998847	1.35492	0.158847	brix domain-containing protein
601	TGGT1_230860	604261	1.11812e+06	1.59619e+06	737288	861188	1.16674e+06	1.3548	0.301814	hypothetical protein
602	TGGT1_202680	583460	1.19615e+06	1.30696e+06	1.10282e+06	889804	1.20489e+06	1.35411	0.216039	putative peptidase M16, alpha subunit
603	TGGT1_236930	3985873	6612496	8806335	5541978	5.29918e+06	7.17416e+06	1.35382	0.232617	hypothetical protein
604	TGGT1_287500	1.13624e+06	1.89374e+06	2211332	1.88899e+06	1.51499e+06	2.05016e+06	1.35325	0.161599	putative T complex chaperonin
605	TGGT1_286410	0	241410	238431	414793	241410	326612	1.35293	0.151134	hypothetical protein
606	TGGT1_309590	53100000	60800000	93300000	60900000	57000000	77100000	1.35263	0.174923	rhoptry protein ROP1
607	TGGT1_288800	1133507	1.33454e+06	1.995e+06	1.34285e+06	1.23402e+06	1.66893e+06	1.35243	0.165259	endonuclease/exonuclease/phosphatase family protein
608	TGGT1_275650	258791	602489	823607	240290	523836	707931	1.35143	0.396485	hypothetical protein
609	TGGT1_300280	480292	727401	1.18754e+06	443446	603847	815492	1.35049	0.321677	LSM domain-containing protein
610	TGGT1_201710	141949	255178	322949	213046	198564	267997	1.34968	0.235831	WD domain, G-beta repeat-containing protein
611	TGGT1_251890	227788	304931	651849	390893	386299	521371	1.34966	0.100872	hypothetical protein
612	TGGT1_229030	120902	229907	287910	185464	175404	236687	1.34938	0.249348	hypothetical protein
613	TGGT1_208370	5.50958e+06	2.62815e+06	8992456	1.9879e+06	4.06887e+06	5490178	1.34931	0.371747	putative myosin heavy chain
614	TGGT1_313560	1.06868e+06	1.25348e+06	1.79538e+06	1.33545e+06	1.16108e+06	1.56541e+06	1.34824	0.122188	putative 60S ribosomal protein L7a
615	TGGT1_215030	133201	251538	222791	295903	192370	259347	1.34817	0.218577	hypothetical protein
616	TGGT1_270070	258848	694350	887508	394428	560306	755018	1.34751	0.333422	synaptobrevin family protein
617	TGGT1_267600	943617	1544787	1877269	1.47453e+06	1244202	1.6759e+06	1.34697	0.177574	FHA domain-containing protein
618	TGGT1_226440	680153	1140176	1474245	977444	910165	1.22584e+06	1.34684	0.224764	SWI2/SNF2-containing protein RAD16
619	TGGT1_318510	739246	1.08808e+06	963572	1.49661e+06	913663	1.23009e+06	1.34633	0.212592	putative N-ethylmaleimide-sensitive fusion protein
620	TGGT1_289330	129207	311178	418982	335818	440385	592796	1.34608	0.128337	ubiquitin carboxyl-terminal hydrolase family 2 protein
621	TGGT1_263810	111578	207378	214542	0	159478	214542	1.34527	0.350109	hypothetical protein
622	TGGT1_219860	671101	1.13109e+06	1.64544e+06	778805	901097	1.21212e+06	1.34517	0.295459	putative replication licensing factor
623	TGGT1_321360	172626	350871	476505	377599	317787	427052	1.34383	0.123148	clustered-asparagine-rich protein
624	TGGT1_249702	400388	656589	810678	609326	528489	710002	1.34346	0.19059	putative MC family transporter
625	TGGT1_249760	131772	191428	217025	0	161600	217025	1.34297	0.341786	vitamin k epoxide reductase family protein
626	TGGT1_321310	859275	760439	1434242	892209	866306	1.16323e+06	1.34274	0.164085	16S rRNA processing protein RimM domain-containing protein
627	TGGT1_288500	886907	1.45022e+06	1718521	1.41956e+06	1.16856e+06	1.56904e+06	1.34271	0.167984	FAD Malate-dehydrogenase (MDH-FAD)
628	TGGT1_226640	134189	377542	537725	145195	343395	460890	1.34216	0.373232	putative zinc binding protein
629	TGGT1_271350	454856	574058	838478	542276	514457	690377	1.34195	0.192681	bifunctional protein FolC subfamily protein
630	TGGT1_217890	443614	694112	937154	587852	568863	762503	1.3404	0.231343	putative alkyl hydroperoxide reductase/ Thiol specific antioxidant/ Mal allergen
631	TGGT1_233820	0	140468	254184	122278	140468	188231	1.34003	0.172677	DNA polymerase epsilon subunit B protein
632	TGGT1_228400	3.97499e+06	5360646	8514246	3.98375e+06	4.66782e+06	6249000	1.33874	0.286582	WD domain, G-beta repeat-containing protein
633	TGGT1_248880	2192906	7.15302e+06	7.16522e+06	5345709	4672964	6.25547e+06	1.33865	0.304977	GTPase RAB7
634	TGGT1_227650	181785	401642	422697	357465	291714	390081	1.3372	0.240679	putative microtubule-associated protein RP/EB family
635	TGGT1_275990	372985	726670	892988	577430	549828	735209	1.33716	0.257998	hypothetical protein
636	TGGT1_210430	107091	193812	278646	123669	150452	201158	1.33702	0.312792	DnaJ domain-containing protein
637	TGGT1_208400A	1.10534e+06	2.08811e+06	2151783	2252360	1.64738e+06	2.20207e+06	1.33671	0.172557	hypothetical protein
638	TGGT1_229650	3.37845e+06	4512071	6686005	3.85605e+06	3.94526e+06	5.27103e+06	1.33604	0.238064	josephin protein
639	TGGT1_262730	585231	967753	1.25301e+06	821748	776492	1.03738e+06	1.33598	0.230467	rhoptry protein ROP16
640	TGGT1_263710	261812	306797	486107	273498	284305	379803	1.3359	0.236081	acyl-CoA:cholesterol acyltransferase alpha ACAT1-alpha
641	TGGT1_226410	0	174876	187670	279527	174876	233598	1.33579	0.138521	EF-1 guanine nucleotide exchange domain-containing protein
642	TGGT1_234490	534726	881554	1060595	830779	708140	945687	1.33545	0.185891	kelch repeat-containing protein
643	TGGT1_231170	0	315831	421682	0	315831	421682	1.33515	0.429672	RecF/RecN/SMC N terminal domain-containing protein
644	TGGT1_227390	118963	122260	169352	152683	120612	161017	1.33501	0.0207408	hypothetical protein
645	TGGT1_300100	3593022	6.40582e+06	8.28799e+06	5059172	4999421	6673581	1.33487	0.258067	rhoptry neck protein RON2
646	TGGT1_314740	1426759	2.43051e+06	2866242	2.28094e+06	1.92864e+06	2.57359e+06	1.33441	0.191267	PSP protein
647	TGGT1_270370	113284	175914	254859	130785	144599	192822	1.33349	0.279747	putative clathrin assembly protein AP19
648	TGGT1_272400	228543	545384	827646	419748	468062	623698	1.33251	0.228038	casein kinase ii regulatory subunit protein
649	TGGT1_285950	868377	1.97742e+06	2.68395e+06	1.10615e+06	1.4229e+06	1895051	1.33183	0.336414	hypothetical protein
650	TGGT1_215550	383376	590208	634250	660975	486792	647613	1.33037	0.131479	hypothetical protein
651	TGGT1_235350	1.60255e+06	1.85415e+06	2837625	1.76085e+06	1.72835e+06	2.29924e+06	1.33031	0.205162	cwfj family protein
652	TGGT1_262960	2.43291e+06	3.57118e+06	4782820	3.20203e+06	3.00205e+06	3992423	1.3299	0.208113	putative U1 snRNP-associated protein Usp106
653	TGGT1_214470	699179	842396	1.35927e+06	689418	770788	1.02435e+06	1.32896	0.268109	Ulp1 protease family, C-terminal catalytic domain-containing protein
654	TGGT1_227810	866632	2188951	3.00924e+06	1.04604e+06	1.52779e+06	2.02764e+06	1.32717	0.356923	rhoptry kinase family protein ROP11 (incomplete catalytic triad)
655	TGGT1_269190	481182	862160	1207636	573944	671671	890790	1.32623	0.306737	glyceraldehyde-3-phosphate dehydrogenase GAPDH2
656	TGGT1_284190	257673	511866	692735	477469	441240	585102	1.32604	0.176056	pyruvate carboxylase
657	TGGT1_295658	148241	165793	294322	122083	157017	208203	1.32599	0.307124	zinc finger in N-recognin protein
658	TGGT1_304640	158956	150796	208181	202520	154876	205351	1.32591	0.00477022	hypothetical protein
659	TGGT1_258390	3344170	9962391	14200000	3440357	6653280	8813271	1.32465	0.382123	putative DnaJ protein
660	TGGT1_229490	378582	411763	647024	398738	395173	522881	1.32317	0.207579	tetratricopeptide repeat-containing protein
661	TGGT1_320690	529896	833634	1.11666e+06	687213	681765	901937	1.32294	0.245303	putative gamma-soluble NSF attachment protein
662	TGGT1_241150	1.25496e+06	1.8701e+06	2786648	1.34391e+06	1.56253e+06	2.06528e+06	1.32175	0.29356	hypothetical protein
663	TGGT1_321300	1.0071e+06	2.01621e+06	2.42628e+06	1.56963e+06	1.51166e+06	1.99796e+06	1.3217	0.269479	putative autophagy-related 12 variant 1
664	TGGT1_286080	1.45288e+06	2.73009e+06	2.89768e+06	2.62221e+06	2.09149e+06	2.75995e+06	1.31961	0.206907	elongation factor 2 family protein
665	TGGT1_265180	817324	1.39251e+06	1.98967e+06	924675	1.10492e+06	1.45717e+06	1.31881	0.309701	hypothetical protein
666	TGGT1_211260	103985	382465	496185	148469	363383	479231	1.31881	0.378225	rhoptry kinase family protein ROP26 (incomplete catalytic triad)
667	TGGT1_212960B	1.22426e+06	1742567	2340661	1.572e+06	1.48341e+06	1.95633e+06	1.3188	0.207471	hypothetical protein
668	TGGT1_272590	0	103415	136306	0	103415	136306	1.31805	0.432653	hypothetical protein
669	TGGT1_273760	2.88458e+06	6028233	8322155	3.42496e+06	4456406	5.87356e+06	1.318	0.337188	heat shock protein HSP70
670	TGGT1_300110	333817	499035	584989	512710	416426	548850	1.318	0.139837	hypothetical protein
671	TGGT1_267100	259979	323631	443243	108279	291805	384512	1.3177	0.4668	protein phosphatase 2C domain-containing protein
672	TGGT1_288630	13300000	23900000	31300000	17800000	18600000	24500000	1.3172	0.279906	putative nucleosome assembly protein (NAP)
673	TGGT1_285240	949982	1.75181e+06	2164033	1.39334e+06	1.3509e+06	1.77869e+06	1.31667	0.261074	3-oxo-5-alpha-steroid 4-dehydrogenase
674	TGGT1_216630	1.42501e+06	2.20491e+06	3.54157e+06	1.23577e+06	1.81496e+06	2.38867e+06	1.3161	0.341891	putative trigger factor protein
675	TGGT1_319658	1.68442e+06	2599948	3.33675e+06	2.30018e+06	2.14218e+06	2.81846e+06	1.3157	0.215607	CBF/Mak21 family protein
676	TGGT1_267740	287032	838528	1.02425e+06	603743	736330	968632	1.31549	0.272035	hypothetical protein
677	TGGT1_293480	0	110863	0	145684	110863	145684	1.31409	0.433351	MoeA N-terminal region (domain I and II) domain-containing protein
678	TGGT1_290260	146750	189251	316649	124726	168001	220687	1.31361	0.322781	thioredoxin family Trp26 protein
679	TGGT1_210300	103564	297002	403940	110323	250869	329304	1.31265	0.38855	hypothetical protein
680	TGGT1_224720	110471	159685	232918	121682	135078	177300	1.31257	0.279671	SPOC domain-containing protein
681	TGGT1_244700	847557	1251324	1.68377e+06	1070337	1.04944e+06	1.37705e+06	1.31218	0.233214	NAD(+)/NADH kinase domain-containing protein
682	TGGT1_249540	10900000	3978097	17300000	2.21188e+06	7.45586e+06	9780814	1.31183	0.403177	hypothetical protein
683	TGGT1_254370	478277	978071	937622	972762	728174	955192	1.31176	0.230238	guanylyl cyclase
684	TGGT1_257530	311769	547346	451963	674442	429557	563202	1.31112	0.248077	transporter, major facilitator family protein
685	TGGT1_212300	758694	1.24195e+06	1818383	803606	1.00032e+06	1.31099e+06	1.31057	0.317965	hypothetical protein
686	TGGT1_251630	3.28649e+06	5663223	7633733	4.08697e+06	4474855	5860354	1.30962	0.291448	slc30a2 protein
687	TGGT1_243590	101672	189065	233531	147137	145369	190334	1.30932	0.27021	endonuclease/exonuclease/phosphatase family protein
688	TGGT1_294980	175147	363445	476027	224082	345281	452046	1.30921	0.329349	hypothetical protein
689	TGGT1_278470	4.25375e+06	5756596	7701164	5404001	5.00517e+06	6552582	1.30916	0.188322	hypothetical protein
690	TGGT1_253650	838576	1.95815e+06	2964814	683564	1.46496e+06	1.91665e+06	1.30833	0.384702	DnaJ C terminal region domain-containing protein
691	TGGT1_305780	1.22164e+06	1.7143e+06	2.35306e+06	1.70266e+06	1.5513e+06	2.02786e+06	1.3072	0.15179	putative 5'-3' exoribonuclease
692	TGGT1_223390	0	391992	512256	0	391992	512256	1.3068	0.434646	putative activating signal cointegrator 1 complex subunit 3 family 1 ASCC3L1
693	TGGT1_280610	4970511	4089674	7.91061e+06	3927946	4530093	5919279	1.30666	0.283031	signal recognition particle receptor alpha subunit
694	TGGT1_297880	151160	293061	347185	233116	222110	290151	1.30634	0.266367	dense granule protein DG32
695	TGGT1_226380	1.08796e+06	2253318	2.89957e+06	1464911	1.67064e+06	2.18224e+06	1.30623	0.317745	hypothetical protein
696	TGGT1_291140	0	125613	163849	0	125613	163849	1.3044	0.435076	CCR4-Not complex component, Not1 protein
697	TGGT1_306020	1.0909e+06	1.94495e+06	2.19647e+06	1761991	1517929	1979231	1.3039	0.218611	hypothetical protein
698	TGGT1_259880	2.03475e+06	2.81298e+06	3958232	2.35962e+06	2.42387e+06	3158924	1.30326	0.247635	hypothetical protein
699	TGGT1_272910	387769	612862	1.01307e+06	547672	599154	780371	1.30245	0.195923	T-complex protein 1 delta subunit
700	TGGT1_227850	0	123598	208934	112951	123598	160942	1.30214	0.166349	peptidyl-prolyl cis-trans isomerase, cyclophilin-type domain-containing protein
701	TGGT1_251810	2.75132e+06	1.6401e+06	2391100	3.32462e+06	2.19571e+06	2.85786e+06	1.30157	0.228915	putative translation initiation factor eIF-5A
702	TGGT1_286230	180132	340413	410392	266650	260272	338521	1.30064	0.271429	hypothetical protein
703	TGGT1_311720	6700122	15200000	21100000	7619212	11000000	14300000	1.3	0.355202	chaperonin protein BiP
704	TGGT1_247195	3.25935e+06	2.6384e+06	3569653	4.09564e+06	2.94887e+06	3.83264e+06	1.2997	0.0809903	microneme protein MIC15
705	TGGT1_224900	404506	475424	703836	439756	439965	571796	1.29964	0.218328	putative adenylate kinase
706	TGGT1_275740	2.07117e+06	1291463	3.27133e+06	1.09635e+06	1.68132e+06	2.18384e+06	1.29889	0.353004	hypothetical protein
707	TGGT1_286050	571906	1038455	1225413	864662	805181	1.04504e+06	1.29789	0.250709	hypothetical protein
708	TGGT1_309370	1.83021e+06	2.83044e+06	4.11695e+06	1.93182e+06	2.33033e+06	3.02439e+06	1.29784	0.310942	adaptin n terminal region domain-containing protein
709	TGGT1_246550	0	334741	434311	0	334741	434311	1.29746	0.436323	aspartyl protease ASP3
710	TGGT1_276120	114184	125247	169849	140703	119716	155276	1.29704	0.0750323	putative histone lysine methyltransferase, SET
711	TGGT1_223930	9754071	13800000	19600000	11000000	11800000	15300000	1.29661	0.267856	RNA recognition motif-containing protein
712	TGGT1_280380	238827	591354	942873	380162	510281	661518	1.29638	0.26764	poly(ADP-ribose) glycohydrolase
713	TGGT1_270940	184037	373722	525538	361953	342360	443745	1.29614	0.15933	hypothetical protein
714	TGGT1_202190	607603	944378	1.25743e+06	754044	775990	1.00573e+06	1.29607	0.263633	hypothetical protein
715	TGGT1_236910	15000000	24200000	32400000	18400000	19600000	25400000	1.29592	0.280126	putative U2 snRNP auxiliary factor
716	TGGT1_315950	290966	323070	325635	469731	307018	397683	1.29531	0.172135	zinc finger, C3HC4 type (RING finger) domain-containing protein
717	TGGT1_278720	163601	331534	428131	212799	247567	320465	1.29446	0.323402	hypothetical protein
718	TGGT1_218820	6253603	9828071	14300000	6.4265e+06	8.04084e+06	10400000	1.2934	0.322459	alba 2
719	TGGT1_304740	2.61914e+06	3.69569e+06	5287555	2.87778e+06	3.15741e+06	4.08267e+06	1.29304	0.277909	rhoptry kinase family protein ROP35
720	TGGT1_289615	260137	510438	622133	374252	385288	498193	1.29304	0.293583	hypothetical protein
721	TGGT1_258740	453405	551074	752763	545487	502239	649125	1.29246	0.164174	putative eukaryotic initiation factor-2A
722	TGGT1_313810	252262	470481	615169	318520	361371	466845	1.29187	0.312294	transcription initiation factor TFIID complex subunit TAF8
723	TGGT1_277790	1.14634e+06	1375808	1.87328e+06	1.38401e+06	1.26107e+06	1.62865e+06	1.29148	0.153376	hypothetical protein
724	TGGT1_249340	512534	833586	1.13015e+06	534926	729725	941911	1.29077	0.341818	hypothetical protein
725	TGGT1_318480	1.50009e+06	1685581	2.47989e+06	1.62972e+06	1.59283e+06	2.0548e+06	1.29003	0.199794	SWI2/SNF2-containing protein RAD5
726	TGGT1_209985	3.17648e+06	8406668	9201234	5674040	5.90185e+06	7609564	1.28935	0.326903	cAMP-dependent protein kinase
727	TGGT1_240090	0	108325	139420	0	108325	139420	1.28705	0.43821	putative rhoptry kinase family protein ROP34
728	TGGT1_258070	1.003e+06	2401751	2.47186e+06	1.90999e+06	1.70238e+06	2.19092e+06	1.28698	0.291666	hypothetical protein
729	TGGT1_321500	7.32734e+06	10800000	15600000	7739428	9169805	11800000	1.28683	0.302924	RNA recognition motif-containing protein
730	TGGT1_262520	0	122826	158050	0	122826	158050	1.28678	0.43826	putative cyclophilin
731	TGGT1_288550	1.21541e+06	1159102	2.11126e+06	943661	1.18726e+06	1.52746e+06	1.28655	0.309698	hypothetical protein
732	TGGT1_238230	377202	568967	723600	493483	473084	608542	1.28633	0.230617	Ser/Thr phosphatase family protein
733	TGGT1_293220	765784	1.67207e+06	2.09149e+06	1.24789e+06	1.29831e+06	1.66969e+06	1.28604	0.271125	DHHC zinc finger domain-containing protein
734	TGGT1_210830	2.2672e+06	3.47398e+06	4.53244e+06	2849167	2.87059e+06	3.6908e+06	1.28573	0.255682	RIO1 family protein
735	TGGT1_286160B	3.98106e+06	6.98e+06	9517020	4567386	5480529	7042203	1.28495	0.32173	non-specific serine/threonine protein kinase
736	TGGT1_309950	585943	992707	1.18041e+06	847575	789325	1.01399e+06	1.28463	0.241329	NLE (NUC135) domain-containing protein
737	TGGT1_218570	4314239	7975539	9500792	6282458	6144889	7891625	1.28426	0.273988	Nin one binding (NOB1) Zn-ribbon family protein
738	TGGT1_297650	209556	361060	423005	116649	285308	366336	1.284	0.468036	Ser/Thr phosphatase family protein
739	TGGT1_299780	943888	2.38992e+06	2.95449e+06	1.32532e+06	1.6669e+06	2139905	1.28376	0.353225	hypothetical protein
740	TGGT1_253740	134631	256649	383938	118031	195640	250984	1.28289	0.370781	hypothetical protein
741	TGGT1_212250	2209821	3997827	4.46489e+06	3.49524e+06	3103824	3980065	1.28231	0.239858	XPG N-terminal domain-containing protein
742	TGGT1_283860	211543	424567	258277	557163	318055	407720	1.28192	0.336725	leucine rich repeat-containing protein
743	TGGT1_289690	463156	1.04533e+06	1.23704e+06	695932	754244	966487	1.2814	0.323355	glyceraldehyde-3-phosphate dehydrogenase GAPDH1
744	TGGT1_209420	2.3092e+06	3.22142e+06	4501725	2585070	2765307	3.5434e+06	1.28138	0.269883	hypothetical protein
745	TGGT1_268570	19900000	31400000	40800000	24900000	25600000	32800000	1.28125	0.269708	zinc finger (CCCH type) motif-containing protein
746	TGGT1_254720	9350872	14800000	17900000	13000000	12100000	15500000	1.28099	0.227144	dense granule protein GRA8
747	TGGT1_315690	607689	1.37016e+06	1.77774e+06	752535	988923	1.26514e+06	1.27931	0.35381	DnaJ domain-containing protein
748	TGGT1_281980	481242	582561	855627	505164	531902	680395	1.27918	0.250556	phosphatidate cytidylyltransferase
749	TGGT1_259240	45300000	60400000	88800000	46300000	52800000	67500000	1.27841	0.290701	ribosomal protein RPS21
750	TGGT1_291960	1.75021e+06	5.52371e+06	6318920	2.97921e+06	3.63696e+06	4649064	1.27828	0.363383	rhoptry kinase family protein ROP40 (incomplete catalytic triad)
751	TGGT1_217010	1.68768e+06	2.2617e+06	3.0029e+06	2.09177e+06	2.0351e+06	2601004	1.27807	0.199481	hypothetical protein
752	TGGT1_249850	999298	1.6578e+06	2.38045e+06	1.01287e+06	1328549	1696662	1.27708	0.337787	GAP40 protein
753	TGGT1_293680	2.14486e+06	1.077e+06	3.18191e+06	931714	1.61093e+06	2.05681e+06	1.27679	0.377288	hypothetical protein
754	TGGT1_239590	0	157157	283436	117708	157157	200572	1.27625	0.198628	WD domain, G-beta repeat-containing protein
755	TGGT1_276140	6740565	12400000	13000000	11300000	9563226	12200000	1.27572	0.237335	ADP ribosylation factor ARF1
756	TGGT1_246220	427710	940523	1.08311e+06	423702	684116	872562	1.27546	0.441746	hypothetical protein
757	TGGT1_235750	467298	375076	667445	420249	476776	607801	1.27482	0.225314	ULK kinase
758	TGGT1_259550	2.77773e+06	1.41349e+06	4.31998e+06	1.81621e+06	2.40673e+06	3.06809e+06	1.2748	0.282779	dihydropteroate synthase
759	TGGT1_222070	147738	672672	897354	302954	643188	819907	1.27475	0.339581	elongation factor Tu GTP binding domain-containing protein
760	TGGT1_224060	135228	121326	138757	187995	128277	163376	1.27362	0.151839	putative thioredoxin
761	TGGT1_292190	532426	796113	961389	730048	664269	845718	1.27316	0.204793	hypothetical protein
762	TGGT1_252340	425285	676888	752264	650656	551086	701460	1.27287	0.191573	hypothetical protein
763	TGGT1_290600	212806	179134	329995	168845	195970	249420	1.27274	0.291367	succinyl-CoA-synthetase alpha SCSA
764	TGGT1_224260	0	160370	302810	105280	160370	204045	1.27234	0.21647	PHD-finger domain-containing protein
765	TGGT1_295125	7.74081e+06	21100000	21700000	14900000	14400000	18300000	1.27083	0.328145	rhoptry protein ROP4
766	TGGT1_239420	118965	157350	243092	108057	138157	175575	1.27083	0.323644	protein kinase
767	TGGT1_223630	145311	360636	540124	235093	305049	387608	1.27064	0.272855	hypothetical protein
768	TGGT1_321400	161687	301590	361752	226833	231639	294292	1.27048	0.292594	microsomal signal peptidase (spc12) domain-containing protein
769	TGGT1_228190	4293874	6881801	7437116	6755605	5587837	7.09636e+06	1.26997	0.188326	putative eukaryotic initiation factor-3, subunit 5
770	TGGT1_259560	451658	783663	970338	598167	617660	784253	1.26972	0.286436	endonuclease/exonuclease/phosphatase family protein
771	TGGT1_243750	100769	182266	179665	0	141518	179665	1.26956	0.32629	tetratricopeptide repeat-containing protein
772	TGGT1_211670	3.45442e+06	5653592	7873358	3.68575e+06	4554004	5779553	1.26911	0.327971	S1 RNA binding domain-containing protein
773	TGGT1_213950	679574	1.4263e+06	1.64745e+06	1.02508e+06	1.05294e+06	1.33626e+06	1.26908	0.309456	hypothetical protein
774	TGGT1_268900	100112	160538	165373	0	130325	165373	1.26892	0.321312	dense granular protein GRA10
775	TGGT1_290160	1.89486e+06	3.04742e+06	4.11701e+06	2.33634e+06	2543105	3.22668e+06	1.26879	0.275058	putative sortilin
776	TGGT1_249360	1.7321e+06	2.63279e+06	3.66708e+06	1.87076e+06	2.18244e+06	2.76892e+06	1.26873	0.309237	RED family protein
777	TGGT1_273800	0	110806	159172	121896	110806	140534	1.26829	0.141291	WD domain, G-beta repeat-containing protein
778	TGGT1_285490	249566	673702	738622	410990	538952	683485	1.26817	0.356928	helix-hairpin-helix motif domain-containing protein
779	TGGT1_257990	8611964	13700000	16700000	11700000	11200000	14200000	1.26786	0.241661	putative heat shock protein 101
780	TGGT1_230700	1037388	2.08198e+06	2.1927e+06	1.92563e+06	1.62502e+06	2059167	1.26716	0.225993	hypothetical protein
781	TGGT1_231150	149167	219605	514090	208323	368772	467028	1.26644	0.188381	hypothetical protein
782	TGGT1_229480	1.67399e+06	3.63156e+06	4.18142e+06	2.78446e+06	2.7512e+06	3482942	1.26597	0.280651	putative calcium binding protein precursor
783	TGGT1_290920	2.56521e+06	2.87218e+06	4418845	2464062	2.71869e+06	3.44145e+06	1.26585	0.270528	oxidoreductase, 2OG-Fe(II) oxygenase family protein
784	TGGT1_274060	2.59987e+06	4166193	5371353	3.1923e+06	3.38303e+06	4281828	1.26568	0.285968	2-oxoglutarate/malate translocase OMT
785	TGGT1_248120	344468	633047	826623	585883	558060	706253	1.26555	0.183318	hypothetical protein
786	TGGT1_225550	1.4381e+06	2.16376e+06	2883273	1.67439e+06	1.80093e+06	2.27883e+06	1.26536	0.283876	phosphatidylserine decarboxylase
787	TGGT1_265400	136954	122318	131044	196838	129636	163941	1.26463	0.207906	hypothetical protein
788	TGGT1_245570	240666	423666	468512	370967	332166	419740	1.26364	0.243631	origin recognition complex subunit 2 protein
789	TGGT1_266760	1.14233e+06	1823683	2.34828e+06	1.39768e+06	1.483e+06	1.87298e+06	1.26296	0.286747	isocitrate dehydrogenase
790	TGGT1_269260	2.03892e+06	1850816	3439379	1.47296e+06	1.94487e+06	2456171	1.2629	0.328127	hypothetical protein
791	TGGT1_205440	756610	1.59832e+06	1.57132e+06	1.40245e+06	1.17746e+06	1.48689e+06	1.26279	0.272933	CCT chaperonin gamma subunit
792	TGGT1_246600	110763	419274	564976	216958	381095	481188	1.26264	0.321173	ABC1 family protein
793	TGGT1_216960	282975	710373	862782	390949	496674	626866	1.26213	0.361088	elongation factor Tu GTP binding domain-containing protein
794	TGGT1_261760	106009	140461	158170	152796	123235	155483	1.26168	0.102795	CDP-alcohol phosphatidyltransferase superfamily protein
795	TGGT1_244100	477030	981373	1.30986e+06	529878	729202	919869	1.26147	0.360603	snoRNA binding domain-containing protein
796	TGGT1_227280	9529775	21100000	25500000	13100000	15300000	19300000	1.26144	0.342325	dense granule protein GRA3
797	TGGT1_311470	4721626	9914885	12700000	5728780	7318255	9229286	1.26113	0.352617	rhoptry neck protein RON5
798	TGGT1_275470	220261	0	101813	453389	220261	277601	1.26033	0.252113	dense granule protein GRA15
799	TGGT1_264860	354705	442863	607779	397365	398784	502572	1.26026	0.229464	zinc finger, C3HC4 type (RING finger) domain-containing protein
800	TGGT1_288600	3372880	3421786	5530430	2.91646e+06	3.45416e+06	4.35292e+06	1.26019	0.296008	WD domain, G-beta repeat-containing protein
801	TGGT1_263360	938814	1.50437e+06	1.85255e+06	1.22473e+06	1221590	1.53864e+06	1.25954	0.265634	WD domain, G-beta repeat-containing protein
802	TGGT1_232180	1.12159e+06	1.84371e+06	2150430	1582663	1.48265e+06	1.86655e+06	1.25893	0.2456	UBA/TS-N domain-containing protein
803	TGGT1_321560	3.46748e+06	5.79144e+06	7137784	4.51604e+06	4629457	5826913	1.25866	0.282404	zinc knuckle domain-containing protein
804	TGGT1_306030	5046128	8961048	10900000	6.7508e+06	7003588	8813519	1.25843	0.294196	glutathione s-transferase, n-terminal domain containing protein
805	TGGT1_248320	1.37646e+06	1.17372e+06	2209895	999274	1.27509e+06	1.60458e+06	1.25841	0.322548	carrier superfamily protein
806	TGGT1_271250	565457	1.01716e+06	1.35627e+06	635270	791310	995768	1.25838	0.339113	hypothetical protein
807	TGGT1_206670	1.40984e+06	3.03734e+06	3.15537e+06	2.44083e+06	2.22359e+06	2.7981e+06	1.25837	0.292133	hypothetical protein
808	TGGT1_293700	617662	929392	1.26943e+06	677120	773527	973274	1.25823	0.305585	WD domain, G-beta repeat-containing protein
809	TGGT1_234580	103491	271404	310100	0	246838	310100	1.25629	0.43558	ImpB/MucB/SamB family protein
810	TGGT1_210700	279151	590450	515025	577053	434800	546039	1.25584	0.277969	hypothetical protein
811	TGGT1_240520	128168	164946	216325	151654	146557	183990	1.25541	0.210121	hypothetical protein
812	TGGT1_209060	165191	291234	413969	158970	228212	286469	1.25527	0.360898	thrombospondin type 1 domain-containing protein
813	TGGT1_261000	3.71629e+06	5328517	6248160	5099356	4.5224e+06	5673758	1.25459	0.182384	MutS domain V domain-containing protein
814	TGGT1_287230	780107	1.2124e+06	1.55528e+06	943968	996253	1249625	1.25433	0.284155	inorganic anion transporter, sulfate permease (SulP) family protein
815	TGGT1_314540	244096	463942	628931	446449	428712	537690	1.2542	0.163656	hypothetical protein
816	TGGT1_225050	179639	331534	428131	212799	255587	320465	1.25384	0.335588	putative adenosylhomocysteinase
817	TGGT1_211040	3246060	8381310	10500000	4026458	5813685	7287756	1.25355	0.379605	Sec61beta family protein
818	TGGT1_289290	1.01805e+06	1.65146e+06	2.16917e+06	1.1755e+06	1.33476e+06	1.67234e+06	1.25292	0.312251	hypothetical protein
819	TGGT1_249990	1521403	5.39808e+06	5.62235e+06	3.04661e+06	3.45974e+06	4334479	1.25283	0.371566	hypothetical protein
820	TGGT1_212980	0	101629	127231	0	101629	127231	1.25192	0.444753	hypothetical protein
821	TGGT1_256840	200698	145119	301224	131595	172908	216409	1.25159	0.337081	hypothetical protein
822	TGGT1_277000	268891	596297	779339	468661	498684	624000	1.25129	0.242836	putative transport protein Sec24
823	TGGT1_309200	587843	1.04006e+06	1.2566e+06	779749	813950	1.01818e+06	1.25091	0.298829	zinc finger (CCCH type) motif-containing protein
824	TGGT1_202690	2.29435e+06	3.87242e+06	5166804	2648967	3.17946e+06	3.97707e+06	1.25086	0.317357	DNA-directed RNA polymerase II RPB9
825	TGGT1_219130	245643	388741	438209	390463	398363	497974	1.25005	0.163338	NADPH-glutathione reductase
826	TGGT1_255340	587247	1.14101e+06	1397275	762615	864128	1.07995e+06	1.24975	0.329658	tetratricopeptide repeat-containing protein
827	TGGT1_235920	529462	869524	1.29973e+06	447885	699493	873805	1.2492	0.370223	dynein, axonemal, heavy chain 2 family protein
828	TGGT1_205360	372034	634298	818369	393115	555694	693937	1.24878	0.360584	hypothetical protein
829	TGGT1_269980	4963313	7568354	8847826	6795958	6265834	7821892	1.24834	0.223531	putative preprotein translocase Sec61
830	TGGT1_205510	2310989	3.25127e+06	3889684	3.05382e+06	2.78113e+06	3471750	1.24832	0.19339	putative nucleolar protein 5
831	TGGT1_237290	792278	2.29163e+06	3037162	810025	1.54195e+06	1.92359e+06	1.2475	0.401457	hypothetical protein
832	TGGT1_252270	1.47508e+06	560576	2.21894e+06	337602	1.08812e+06	1.35658e+06	1.24672	0.413297	L1P family of ribosomal protein
833	TGGT1_304710	2.92414e+06	1.52437e+06	3.90681e+06	1635828	2.22425e+06	2.77132e+06	1.24596	0.360732	putative eukaryotic peptide chain release factor
834	TGGT1_202310	143478	182412	241067	164858	162945	202962	1.24559	0.224202	O-sialoglycoprotein endopeptidase
835	TGGT1_313370	3.23887e+06	5758473	7.61784e+06	3586947	4498671	5602395	1.24534	0.344013	hypothetical protein
836	TGGT1_301270	3.35789e+06	3.28188e+06	6.4853e+06	1922246	3378036	4203775	1.24444	0.367914	Tyrosine kinase-like (TKL) protein
837	TGGT1_283550	784330	1.46969e+06	1891974	912160	1.12701e+06	1.40207e+06	1.24406	0.34532	hypothetical protein
838	TGGT1_219150	1.10724e+06	2.54648e+06	2400291	2.14308e+06	1.82686e+06	2.27169e+06	1.24349	0.302378	zinc finger, zz type domain-containing protein
839	TGGT1_315080	909257	1.32127e+06	1618527	1.15408e+06	1.11526e+06	1.3863e+06	1.24303	0.237331	hypothetical protein
840	TGGT1_250810	16500000	26200000	38600000	14500000	21400000	26600000	1.24299	0.363815	ribosomal protein RPL35
841	TGGT1_265250	1.03702e+06	1.84369e+06	2.20823e+06	1.37144e+06	1440359	1.78984e+06	1.24263	0.304343	RNA recognition motif-containing protein
842	TGGT1_228080	275455	442237	652380	238767	358846	445574	1.24168	0.367413	dihydrouridine synthase (dus) protein
843	TGGT1_289080	5.23135e+06	5.60114e+06	10200000	3.27734e+06	5416245	6.72295e+06	1.24126	0.36977	HEAT repeat-containing protein
844	TGGT1_265110	992843	1480886	1.39673e+06	1.6722e+06	1.23686e+06	1.53447e+06	1.24061	0.199744	putative ribosome biogenesis protein
845	TGGT1_219850	7289718	11400000	13400000	9879337	9354191	11600000	1.24009	0.242859	prolyl-tRNA synthetase (ProRS)
846	TGGT1_206300	486071	897674	1.02631e+06	689321	691873	857818	1.23985	0.298185	hypothetical protein
847	TGGT1_232660	0	109694	150959	120972	109694	135966	1.2395	0.144901	Hsp70 interacting protein HIP
848	TGGT1_280460	696322	1.2301e+06	1.79276e+06	595041	963213	1.1939e+06	1.2395	0.379282	AP2 domain transcription factor AP2VIIa-2
849	TGGT1_261850	8393794	6.62724e+06	16100000	2.47705e+06	7510518	9308216	1.23936	0.409974	putative helicase
850	TGGT1_320670	1.13858e+06	1.67412e+06	1.82233e+06	1.86712e+06	1.48879e+06	1.84473e+06	1.23908	0.122192	putative vacuolar protein sorting 16
851	TGGT1_202630	0	250780	385184	236078	250780	310631	1.23866	0.16595	ATP-dependent metallopeptidase HflB subfamily protein
852	TGGT1_250770	30800000	48000000	62900000	34800000	39400000	48800000	1.23858	0.312054	putative eukaryotic initiation factor-4A
853	TGGT1_252630	186891	523080	476436	402917	354985	439677	1.23858	0.335651	hypothetical protein
854	TGGT1_240860	1.97623e+06	2.86735e+06	3.79759e+06	2.2014e+06	2421791	2999496	1.23854	0.295991	acyltransferase domain-containing protein
855	TGGT1_237010	0	289788	343246	223244	289788	358814	1.2382	0.235364	hypothetical protein
856	TGGT1_255260	2716310	4.96958e+06	6.50457e+06	3011044	3842947	4757808	1.23806	0.351417	apical membrane antigen AMA1
857	TGGT1_243440	479532	1.12171e+06	1123336	858444	800621	990890	1.23765	0.319399	histone lysine acetyltransferase GCN5-B
858	TGGT1_221620	8742756	27400000	34000000	10800000	18100000	22400000	1.23757	0.399297	putative beta-tubulin
859	TGGT1_411430	19800000	32600000	40200000	24500000	26200000	32400000	1.23664	0.302734	rhoptry protein ROP5
860	TGGT1_304955	2.1895e+06	4.09315e+06	4.85535e+06	2.9127e+06	3.14133e+06	3884026	1.23643	0.319879	serine/threonine specific protein phosphatase
861	TGGT1_315700	1.47517e+06	3.08947e+06	3.93174e+06	1.70746e+06	2282316	2.8196e+06	1.23541	0.366764	hypothetical protein
862	TGGT1_214740	0	142287	191138	160383	142287	175760	1.23525	0.143595	hypothetical protein
863	TGGT1_312840	0	109828	135625	0	109828	135625	1.23489	0.44802	hypothetical protein
864	TGGT1_210980	13600000	21400000	25800000	17400000	17500000	21600000	1.23429	0.274316	putative alternative splicing type 3 and
865	TGGT1_268290	0	208263	257030	0	208263	257030	1.23416	0.448162	DEAD/DEAH box helicase domain-containing protein
866	TGGT1_216000	1.20332e+06	3.76536e+06	5.03124e+06	1.00013e+06	2.62641e+06	3240868	1.23395	0.422294	alveolin domain containing intermediate filament IMC3
867	TGGT1_205250	29700000	65600000	68000000	49400000	47600000	58700000	1.23319	0.319745	rhoptry protein ROP18
868	TGGT1_312990	908954	1.47715e+06	1.75165e+06	1190841	1.19305e+06	1471244	1.23318	0.27898	DEAD/DEAH box ATP-dependent RNA helicase
869	TGGT1_226690	0	255440	315000	0	255440	315000	1.23316	0.448355	hypothetical protein
870	TGGT1_260220	2.11242e+06	3.88593e+06	4.88163e+06	2511345	2.99917e+06	3.69649e+06	1.2325	0.341977	folate/biopterin transporter subfamily protein
871	TGGT1_309265	147184	222440	227687	0	184812	227687	1.232	0.306961	oxidoreductase, short chain dehydrogenase/reductase family protein
872	TGGT1_320760	479982	404051	879694	345858	578646	712510	1.23134	0.29563	hypothetical protein
873	TGGT1_308890	1.87828e+06	3.10184e+06	3.6633e+06	2.46856e+06	2.49006e+06	3.06593e+06	1.23127	0.285019	transcription elongation factor SPT6
874	TGGT1_248225	1.65255e+06	1098369	2607729	778709	1.37546e+06	1693219	1.23102	0.385553	putative PF2 arrest specific protein 8/11
875	TGGT1_317720	17200000	19200000	32900000	12000000	18200000	22400000	1.23077	0.362392	putative eukaryotic translation initiation factor 3 subunit 7
876	TGGT1_260640	553652	1.10445e+06	938340	1101058	829053	1.0197e+06	1.22996	0.287528	autophagy protein apg9 protein
877	TGGT1_264460	422890	748969	823901	616505	585930	720203	1.22916	0.279494	DNA-directed RNA polymerase III RPC5
878	TGGT1_239410	730743	1.4756e+06	1.75616e+06	927896	1.16503e+06	1.43166e+06	1.22886	0.354903	hypothetical protein
879	TGGT1_269800	238720	332894	455445	246804	285807	351124	1.22854	0.312894	putative glutamine-dependent NAD(+) synthetase protein
880	TGGT1_210370	3427469	4.12735e+06	6.77685e+06	2502472	3777410	4639662	1.22827	0.364501	hypothetical protein
881	TGGT1_311030	609066	757864	931113	328979	683465	839320	1.22804	0.439546	hypothetical protein
882	TGGT1_208400B	7.71051e+06	12500000	17000000	7.80444e+06	10100000	12400000	1.22772	0.350512	hypothetical protein
883	TGGT1_321520	8073943	11200000	15800000	7602608	9612787	11800000	1.22753	0.34213	hypothetical protein
884	TGGT1_204540	295593	680079	870649	563636	584858	717143	1.22618	0.224843	DUF367 domain-containing protein
885	TGGT1_313130	1.56667e+06	2511568	3.00621e+06	1993064	2.03912e+06	2.49964e+06	1.22584	0.287282	hypothetical protein
886	TGGT1_235970	517593	1.06129e+06	1.28535e+06	649894	789439	967621	1.22571	0.355751	putative eukaryotic initiation factor-2 gamma
887	TGGT1_229000	126745	159375	209441	141246	143060	175344	1.22567	0.241517	kelch repeat-containing protein
888	TGGT1_225125	3.14242e+06	4149988	5815783	3.11891e+06	3.6462e+06	4.46734e+06	1.2252	0.31296	pre-rRNA processing protein
889	TGGT1_215160	0	123296	151062	0	123296	151062	1.22519	0.44991	hypothetical protein
890	TGGT1_258050	487572	952949	1.07164e+06	418372	720260	881430	1.22377	0.478204	actin like protein ALP2a
891	TGGT1_244650	227074	135509	623006	134753	362583	443596	1.22343	0.254868	putative eukaryotic initiation factor-5
892	TGGT1_313990	666734	1.07392e+06	1.23155e+06	897920	870326	1.06474e+06	1.22338	0.268527	CBF/Mak21 family protein
893	TGGT1_240980	3.37305e+06	7.65226e+06	9024354	4462753	5512653	6743553	1.22329	0.365937	hypothetical protein
894	TGGT1_272030A	319408	348158	489395	327029	333783	408212	1.22298	0.230968	kelch repeat-containing protein
895	TGGT1_261490	112880	300461	375289	141815	270709	330485	1.22081	0.381026	hypothetical protein
896	TGGT1_264080	230485	466626	589394	261581	348556	425488	1.22072	0.369984	acyl carrier protein ACP
897	TGGT1_216660	116266	125693	175985	119182	120979	147583	1.21991	0.2265	hypothetical protein
898	TGGT1_268860	163132	586405	698238	216010	374769	457124	1.21975	0.410701	enolase 1
899	TGGT1_268850	163132	586405	698238	216010	374769	457124	1.21975	0.410701	enolase 2
900	TGGT1_224740	2.36342e+06	3.70743e+06	4367545	3.02677e+06	3.03542e+06	3697160	1.218	0.278925	hypothetical protein
901	TGGT1_203760	784402	1.29435e+06	1.52534e+06	1.00606e+06	1.03937e+06	1.2657e+06	1.21775	0.298713	hypothetical protein
902	TGGT1_225850	1.1187e+06	1.63304e+06	2076157	1.27375e+06	1.37587e+06	1.67495e+06	1.21738	0.297184	peptidase, M28 family protein
903	TGGT1_204480	3.17969e+06	6049303	7695049	3531673	4.6145e+06	5613361	1.21646	0.365469	thioredoxin domain-containing protein
904	TGGT1_308000	236257	313859	394759	274409	275058	334584	1.21641	0.246609	Gpi16 subunit, GPI transamidase component protein
905	TGGT1_278753	89700000	53600000	129000000	45400000	71700000	87200000	1.21618	0.382626	hypothetical protein
906	TGGT1_287170	3.15577e+06	5817241	7168679	3742254	4486507	5455466	1.21597	0.349412	hypothetical protein
907	TGGT1_256990	0	283247	372421	316324	283247	344373	1.21581	0.147688	glycyl-tRNA synthetase
908	TGGT1_226800	351906	596201	625734	798378	586055	712056	1.215	0.12627	eukaryotic glutathione synthase, atp binding domain-containing protein
909	TGGT1_221600	304546	761642	896627	672496	646213	784561	1.21409	0.213665	hypothetical protein
910	TGGT1_242700	117868	443892	558639	308817	416348	505462	1.21404	0.26714	hypothetical protein
911	TGGT1_243290	132505	376671	512571	286476	380662	462127	1.21401	0.237778	hypothetical protein
912	TGGT1_202460	877673	396697	495159	1328044	751010	911601	1.21383	0.312905	diacylglycerol kinase accessory domain (presumed) domain-containing protein
913	TGGT1_269885B	2.53346e+06	5315889	5948181	3578313	3.92467e+06	4763247	1.21367	0.345682	rhoptry metalloprotease toxolysin TLN1
914	TGGT1_249270	235594	549075	582382	632958	543946	660132	1.2136	0.153913	putative protein disulfide isomerase-related protein (provisional)
915	TGGT1_218610	166031	401108	425535	284708	353805	429337	1.21348	0.326799	ATPase (DUF699) protein
916	TGGT1_213770	129030	377845	507994	261370	379034	459894	1.21333	0.265921	putative Superkiller viralicidic activity 2 family 2
917	TGGT1_310150	880604	486491	882629	776000	683548	829315	1.21325	0.274642	AMP-binding enzyme domain-containing protein
918	TGGT1_216620	1.66479e+06	2.40605e+06	2.79428e+06	2.1425e+06	2.03542e+06	2.46839e+06	1.21272	0.236428	EF hand domain-containing protein
919	TGGT1_212840	455053	121724	111509	587839	288389	349674	1.21251	0.426275	HIT zinc finger protein
920	TGGT1_287040	2665844	4.03889e+06	5.14611e+06	2976852	3352366	4061482	1.21153	0.318075	hypothetical protein
921	TGGT1_211340	502556	947011	1269583	716737	819911	993160	1.2113	0.264115	hypothetical protein
922	TGGT1_264070	1.8089e+06	2.91633e+06	3.35173e+06	2.36703e+06	2.36261e+06	2859382	1.21026	0.285811	F5/8 type C domain-containing protein
923	TGGT1_205040	678739	1.09125e+06	1.23462e+06	907400	884993	1.07101e+06	1.21019	0.276529	PGAP1 family protein
924	TGGT1_320160A	140328	178020	254812	130093	159174	192452	1.20907	0.330135	hypothetical protein
925	TGGT1_249910	782328	1.12789e+06	1.55182e+06	757563	955110	1154691	1.20896	0.345088	putative mitochondria-associated granulocyte macrophage CSF signaling molecule
926	TGGT1_229470	6544398	11200000	13900000	7.58562e+06	8851232	10700000	1.20887	0.340235	hypothetical protein
927	TGGT1_205010	347794	713373	838516	443524	530583	641020	1.20814	0.360654	putative U2 small nuclear ribonucleoprotein family protein
928	TGGT1_258580	21200000	35700000	44200000	24500000	28400000	34300000	1.20775	0.338578	rhoptry protein ROP17
929	TGGT1_278270	485950	596873	683700	623652	541411	653676	1.20736	0.10851	putative nucleolar protein, structural component of H/ACA snoRNP
930	TGGT1_259710	2.32216e+06	4953775	5.71309e+06	3.07137e+06	3.63797e+06	4392228	1.20733	0.362484	protein kinase
931	TGGT1_203960	900296	1.81269e+06	2.07838e+06	1.19423e+06	1.35649e+06	1.6363e+06	1.20627	0.351316	hypothetical protein
932	TGGT1_216670	14100000	26700000	33400000	15900000	20400000	24600000	1.20588	0.365755	FUSE-binding protein 2 / KH-type splicing regulatory protein
933	TGGT1_204530	0	105067	0	126669	105067	126669	1.2056	0.453791	microneme protein MIC11
934	TGGT1_265520	105060	121369	156872	115965	113215	136419	1.20496	0.201243	hypothetical protein
935	TGGT1_266460	189299	283884	374040	195699	236592	284869	1.20406	0.339808	putative small ubiquitin family modifier
936	TGGT1_272720	0	107683	132266	127042	107683	129654	1.20404	0.147424	methyltransferase domain-containing protein
937	TGGT1_226250	10400000	15200000	19500000	11200000	12800000	15400000	1.20312	0.323979	DEAD (Asp-Glu-Ala-Asp) box polypeptide DDX3X
938	TGGT1_208200	177339	340507	448445	174530	258923	311487	1.20301	0.386466	PHD-finger domain-containing protein
939	TGGT1_293590	1.96126e+06	3.37341e+06	4.19823e+06	2.21786e+06	2667332	3208047	1.20272	0.350041	putative 3-oxoacyl-acyl-carrier protein synthase I/II
940	TGGT1_220260	1.07859e+06	1.74761e+06	2136964	1262103	1.4131e+06	1.69953e+06	1.2027	0.327402	hypothetical protein
941	TGGT1_253570	116855	132920	115132	185091	124887	150112	1.20197	0.277479	hypothetical protein
942	TGGT1_212090	1593207	1.98196e+06	2.26074e+06	1.99688e+06	1.84491e+06	2.21725e+06	1.20182	0.141753	hypothetical protein
943	TGGT1_315530	0	146586	206805	145314	146586	176060	1.20106	0.162619	hypothetical protein
944	TGGT1_279450	470673	654449	946488	404809	562561	675648	1.20102	0.365366	putative adenylosuccinate synthetase
945	TGGT1_223920	7236082	9155702	11500000	8145120	8195892	9839205	1.2005	0.244282	rhoptry neck protein RON3
946	TGGT1_202120	271355	685834	759724	320649	531219	637542	1.20015	0.428609	hypothetical protein
947	TGGT1_260520	661816	1.26604e+06	1.41482e+06	898773	963928	1.1568e+06	1.20009	0.337666	hypothetical protein
948	TGGT1_312110	788664	154420	213163	917300	471542	565231	1.19869	0.430767	apicoplast-associated thioredoxin family protein Atrx1
949	TGGT1_261460	330658	855359	970562	482668	694014	831660	1.19833	0.372502	transcriptional elongation factor FACT80
950	TGGT1_203160	588362	635159	966580	484954	669917	802597	1.19805	0.341947	hypothetical protein
951	TGGT1_205220	552617	953661	1.1016e+06	702372	753139	901988	1.19764	0.325674	putative U5 snRNP-associated subunit
952	TGGT1_305270	1.20144e+06	1.60288e+06	2114813	1243743	1.40216e+06	1.67928e+06	1.19764	0.310876	hypothetical protein
953	TGGT1_296010	746796	1.20164e+06	1.69366e+06	638588	974218	1.16613e+06	1.19699	0.385055	phosphatidylinositol 3- and 4-kinase
954	TGGT1_288580	1.64309e+06	2.48672e+06	3150359	1.79133e+06	2.0649e+06	2.47084e+06	1.19659	0.331101	putative RNA methylase
955	TGGT1_299110	796125	1.35533e+06	1.43959e+06	1.13401e+06	1.07573e+06	1286801	1.19621	0.287907	cleft lip and palate transmembrane protein 1 (clptm1) protein
956	TGGT1_264770	115524	284946	313642	165224	200235	239433	1.19576	0.380508	hypothetical protein
957	TGGT1_290670	3.59589e+06	6507290	7.6731e+06	4.40559e+06	5.05159e+06	6039348	1.19553	0.347962	leucyl aminopeptidase LAP
958	TGGT1_273995	360908	896413	947416	334604	700907	837936	1.1955	0.489272	hypothetical protein
959	TGGT1_260810	1.80029e+06	3374027	4160832	2.02265e+06	2.58716e+06	3.09174e+06	1.19503	0.370216	hypothetical protein
960	TGGT1_222000	196623	713064	964984	393436	632326	755419	1.19467	0.309566	brix domain-containing protein
961	TGGT1_262070	1.27761e+06	2.08975e+06	2.41932e+06	1601568	1683683	2.01044e+06	1.19407	0.313922	putative ribosomal rna assembly protein mis3
962	TGGT1_257595	221757	302713	267511	358495	262235	313003	1.1936	0.246077	hypothetical protein
963	TGGT1_318190	0	124524	127078	170067	124524	148572	1.19312	0.160171	phosphoglycerate mutase family protein
964	TGGT1_307650	0	135972	162191	0	135972	162191	1.19283	0.456368	uracil-DNA glycosylase
965	TGGT1_223410	1.8229e+06	3468993	4.19388e+06	1.5775e+06	2.64594e+06	3.15576e+06	1.19268	0.445485	putative eukaryotic initiation factor-4E
966	TGGT1_305290	670049	1.45223e+06	1.68668e+06	843858	1.06114e+06	1.26527e+06	1.19237	0.378247	putative vacuolar atp synthase subunit e
967	TGGT1_237090	184923	435988	615444	116096	438330	522568	1.19218	0.430694	AP2 domain transcription factor AP2X-5
968	TGGT1_268770	454000000	671000000	678000000	661000000	562000000	670000000	1.19217	0.214593	dual specificity phosphatase, catalytic domain-containing protein
969	TGGT1_215950	2.10023e+06	3.54577e+06	4.32361e+06	2.40724e+06	2823003	3.36542e+06	1.19214	0.347799	hypothetical protein
970	TGGT1_267370	2.10023e+06	3.54577e+06	4.32361e+06	2.40724e+06	2823003	3.36542e+06	1.19214	0.347799	kinesin motor domain-containing protein
971	TGGT1_302050	219438	412382	479991	273169	315910	376580	1.19205	0.354859	putative elongation factor tu, apicoplast
972	TGGT1_257750	1837496	3.40228e+06	4376981	1.86832e+06	2.61989e+06	3.12265e+06	1.1919	0.383095	homocysteine s-methyltransferase domain-containing protein
973	TGGT1_286420B	5.52588e+06	9633418	12000000	6.03628e+06	7579648	9031923	1.1916	0.364769	putative elongation factor 1-alpha (EF-1-ALPHA)
974	TGGT1_294800B	5.52588e+06	9633418	12000000	6.03628e+06	7579648	9031923	1.1916	0.364769	putative elongation factor 1-alpha (EF-1-ALPHA)
975	TGGT1_359490	5.52588e+06	9633418	12000000	6.03628e+06	7579648	9031923	1.1916	0.364769	elongation factor 1-alpha
976	TGGT1_222360	1.2647e+06	1.96242e+06	2.24109e+06	1603339	1.61356e+06	1922215	1.19129	0.290382	hypothetical protein
977	TGGT1_236560	1.07839e+06	2.24739e+06	2.7704e+06	1.19154e+06	1662889	1.98097e+06	1.19128	0.388399	hypothetical protein
978	TGGT1_257350	2.7734e+06	6033045	6.91891e+06	3571797	4403221	5245353	1.19125	0.376495	putative eukaryotic translation initiation factor
979	TGGT1_203280	1.85876e+06	2.34179e+06	3.35684e+06	1.64628e+06	2100278	2.50156e+06	1.19106	0.347924	hypothetical protein
980	TGGT1_244130	0	270382	321962	0	270382	321962	1.19077	0.456787	hypothetical protein
981	TGGT1_262390	533859	978045	1.25441e+06	544597	755952	899503	1.18989	0.382189	TLD protein
982	TGGT1_262920	648484	936888	1.35511e+06	530174	792686	942640	1.18917	0.382088	trypsin domain-containing protein
983	TGGT1_232050	499897	936170	1.01983e+06	687531	718033	853680	1.18891	0.33491	DnaJ domain-containing protein
984	TGGT1_254810	0	147500	194068	156495	147500	175281	1.18835	0.156899	hypothetical protein
985	TGGT1_214620	101613	268676	303972	267500	240663	285736	1.18728	0.180227	putative hypoxia- inducible factor prolyl hydroxylase (phd2)
986	TGGT1_293670	2.61354e+06	4.26902e+06	6.12568e+06	2.04397e+06	3.44128e+06	4.08482e+06	1.18701	0.398826	transcription elongation factor A TFIIS
987	TGGT1_246500	743853	1.22801e+06	1.37793e+06	582031	985932	1.1703e+06	1.187	0.495482	surp module domain-containing protein
988	TGGT1_207960	0	100919	119708	0	100919	119708	1.18618	0.457725	hypothetical protein
989	TGGT1_226660	415791	742017	795759	576020	578904	685889	1.18481	0.32049	hypothetical protein
990	TGGT1_272190	699757	1.31234e+06	1.40403e+06	978497	1.00605e+06	1191265	1.1841	0.334333	hypothetical protein
991	TGGT1_290720	0	124018	170636	122988	124018	146812	1.1838	0.164963	putative vacuolar proton translocating ATPase subunit
992	TGGT1_273690	718115	892197	915674	988639	805156	952157	1.18257	0.12982	Wee kinase
993	TGGT1_246570	445856	608139	761675	484519	526998	623097	1.18235	0.30515	hypothetical protein
994	TGGT1_254140	103777	156350	178187	129325	130063	153756	1.18217	0.28849	DNA-directed RNA polymerase II RPABC4
995	TGGT1_241840	106618	263202	295247	291715	248286	293481	1.18203	0.149977	hypothetical protein
996	TGGT1_229150	1801872	839263	2792039	329579	1.32057e+06	1560809	1.18192	0.436272	transporter, major facilitator family protein
997	TGGT1_217570	12700000	20300000	23700000	15200000	16500000	19500000	1.18182	0.328195	ribosomal protein RPS27
998	TGGT1_271880	102601	260754	295301	0	249976	295301	1.18132	0.428904	B-box zinc finger domain-containing protein
999	TGGT1_314042	1.14045e+06	1.63299e+06	2.03917e+06	1.23618e+06	1.38672e+06	1.63767e+06	1.18097	0.323719	putative cytochrome c1 heme lyase
1000	TGGT1_255660	295626	475345	557145	353303	385486	455224	1.18091	0.329426	EF hand domain-containing protein
1001	TGGT1_200460	1.13359e+06	1.78506e+06	2.10169e+06	1.34334e+06	1.45932e+06	1722513	1.18035	0.32555	hypothetical protein
1002	TGGT1_239400	110450	308354	392517	111970	267787	315969	1.17993	0.413108	hypothetical protein
1003	TGGT1_249680	393547	563077	649367	478753	478312	564060	1.17927	0.274901	RNA polymerase II associated Paf1 complex component PAF1
1004	TGGT1_280440	118707	180754	239790	113291	149730	176541	1.17906	0.370072	putative ubiquitin conjugating enzyme E2
1005	TGGT1_273460	5.28408e+06	8318104	9653523	6.38406e+06	6.80109e+06	8018790	1.17904	0.319913	eukaryotic translation initiation factor 3 subunit 6 interacting protein
1006	TGGT1_207390	490313	938222	1.17033e+06	692380	790896	931353	1.17759	0.287804	putative coatomer protein complex, gamma sub-unit
1007	TGGT1_298610	2.28061e+06	4.2082e+06	5607597	2.03045e+06	3244404	3.81902e+06	1.17711	0.401948	GYF domain-containing protein
1008	TGGT1_310630	821225	1669314	1774676	1.17036e+06	1.31267e+06	1.54319e+06	1.17561	0.352557	hypothetical protein
1009	TGGT1_216510	177135	167206	266550	138117	172171	202333	1.17519	0.342824	putative thioredoxin
1010	TGGT1_320010	49000000	70100000	81700000	58200000	59500000	69900000	1.17479	0.288919	hypothetical protein
1011	TGGT1_255930	1.38392e+06	3.07539e+06	3.68302e+06	1.82508e+06	2344463	2754045	1.1747	0.358458	hypothetical protein
1012	TGGT1_271930	194327	1.35108e+06	1.87506e+06	255962	1.19262e+06	1.40085e+06	1.1746	0.398133	hypothetical protein
1013	TGGT1_211850	236336	431784	566209	218389	334060	392299	1.17434	0.398914	hypothetical protein
1014	TGGT1_209880	0	131319	165025	143227	131319	154126	1.17368	0.157572	putative glutamic acid-rcih protein
1015	TGGT1_228150	845044	1083793	1.44976e+06	813763	964419	1.13176e+06	1.17352	0.33551	hypothetical protein
1016	TGGT1_318600	1.1009e+06	1.52098e+06	2769636	307071	1.31094e+06	1.53835e+06	1.17347	0.436156	DNA /pantothenate metabolism flavoprotein
1017	TGGT1_359190	833480	1.56912e+06	1781850	1.03713e+06	1.2013e+06	1409490	1.1733	0.364622	leucine rich repeat protein
1018	TGGT1_222860	3.81881e+06	7473501	7713922	5476217	5714418	6.69827e+06	1.17217	0.350579	putative eukaryotic translation initiation factor
1019	TGGT1_309580	106522	247552	270115	144850	177037	207483	1.17197	0.388731	transporter, major facilitator family protein
1020	TGGT1_255190	768721	1.49586e+06	1.80248e+06	850928	1.13229e+06	1.3267e+06	1.1717	0.388122	myosin C
1021	TGGT1_320480	809751	1.45956e+06	1575356	1083527	1.13466e+06	1.32944e+06	1.17167	0.339892	Rab11b
1022	TGGT1_269075	2767435	2.80408e+06	4.42845e+06	2.09176e+06	2.78576e+06	3260106	1.17028	0.362046	hypothetical protein
1023	TGGT1_264450	2474057	4409280	4481963	3.57297e+06	3.44167e+06	4.02747e+06	1.17021	0.31935	putative DNA topoisomerase III beta-1
1024	TGGT1_230170	1.58672e+06	938167	2.40379e+06	548362	1.26244e+06	1.47608e+06	1.16922	0.424036	hypothetical protein
1025	TGGT1_231350	2576854	3971335	4.54954e+06	3.10365e+06	3.27409e+06	3826595	1.16875	0.318743	glucosamine-fructose-6-phosphate aminotransferase
1026	TGGT1_232300	36100000	56600000	58200000	49900000	46300000	54100000	1.16847	0.279136	ribosomal protein RPS3
1027	TGGT1_319540	334658	642753	746758	565414	561513	656086	1.16843	0.223962	hypothetical protein
1028	TGGT1_201390	333865	692688	724089	475168	513277	599629	1.16824	0.365347	hypothetical protein
1029	TGGT1_310050	2.53364e+06	4706551	5.50221e+06	2.95394e+06	3620094	4.22808e+06	1.16795	0.37566	RNA recognition motif-containing protein
1030	TGGT1_276100	673159	1.31523e+06	1.32445e+06	997363	994196	1.16091e+06	1.16768	0.344519	hypothetical protein
1031	TGGT1_253430	2.01811e+06	3173751	3.5825e+06	2.09084e+06	2.59593e+06	3031191	1.16767	0.411219	putative asparagine synthetase
1032	TGGT1_309760	0	124032	144820	0	124032	144820	1.16761	0.461567	hypothetical protein
1033	TGGT1_226860	1.81802e+06	3.37164e+06	4229309	1.82707e+06	2.59483e+06	3.02819e+06	1.16701	0.395265	SAG-related sequence SRS67
1034	TGGT1_262460	0	101298	118160	0	101298	118160	1.16646	0.461808	hypothetical protein
1035	TGGT1_260610	641153	861380	1.18559e+06	566862	751266	876227	1.16633	0.37008	methyltransferase
1036	TGGT1_258860	114413	153789	210802	101948	134101	156375	1.1661	0.368711	hypothetical protein
1037	TGGT1_207620	1.33474e+06	2.67082e+06	3091638	1.57904e+06	2002777	2335337	1.16605	0.386522	pyridine nucleotide-disulfide oxidoreductase domain-containing protein
1038	TGGT1_271460	316526	728203	749130	652726	601435	700928	1.16543	0.24362	putative protein c14orf29
1039	TGGT1_286440	452932	809685	884650	586427	631308	735538	1.1651	0.348906	malic enzyme
1040	TGGT1_264485	586590	580076	450796	908093	583333	679445	1.16476	0.357558	AP2 domain transcription factor AP2IX-3
1041	TGGT1_269930	15400000	23600000	27300000	18100000	19500000	22700000	1.1641	0.327648	calcium binding egf domain-containing protein
1042	TGGT1_264060	732218	946650	940243	1.01397e+06	839434	977109	1.16401	0.174276	PCI domain-containing protein
1043	TGGT1_254650	627013	1.84095e+06	1.91307e+06	959004	1.23398e+06	1.43603e+06	1.16374	0.409009	zinc finger protein
1044	TGGT1_309600	1.28962e+06	2947150	3419797	1.68037e+06	2.19205e+06	2.55008e+06	1.16334	0.376866	hypothetical protein
1045	TGGT1_273090	697670	1264857	1.4834e+06	799450	981263	1.14142e+06	1.16322	0.376492	cell division protein CDC48CY
1046	TGGT1_266470	479620	1.08416e+06	1.06517e+06	752929	781890	909048	1.16263	0.37224	hypothetical protein
1047	TGGT1_288830	1.53468e+06	2.84276e+06	3.41955e+06	1.79366e+06	2.24226e+06	2.60661e+06	1.16249	0.363756	NADH dehydrogenase (NDH2-II)
1048	TGGT1_271888	5477647	8793482	10100000	6.47238e+06	7135564	8293370	1.16226	0.342843	putative 3-ketoacyl-CoA reductase
1049	TGGT1_263820	106514	151433	158014	141694	128974	149854	1.16189	0.237189	DEAD/DEAH box helicase domain-containing protein
1050	TGGT1_257780	419634	619838	659866	701138	585996	680502	1.16127	0.128184	hypothetical protein
1051	TGGT1_243280A	596267	959529	1.33283e+06	473647	777898	903240	1.16113	0.406658	Met-10+ like-protein
1052	TGGT1_316400B	60600000	174000000	205000000	69400000	118000000	137000000	1.16102	0.421386	alpha tubulin TUBA1
1053	TGGT1_203310	8079825	19100000	22100000	9449934	13700000	15900000	1.16058	0.409429	dense granule protein GRA7
1054	TGGT1_235540	8809034	12400000	15300000	9296045	10600000	12300000	1.16038	0.338056	putative eukaryotic initiation factor-2 beta
1055	TGGT1_232020	2.58957e+06	4916026	5361812	3530371	3832661	4.44609e+06	1.16005	0.342821	hypothetical protein
1056	TGGT1_266060	195000000	293000000	362000000	205000000	244000000	283000000	1.15984	0.355523	ribosomal protein RPSA
1057	TGGT1_286690	301156	346630	414883	335724	323893	375304	1.15873	0.188508	DNA/RNA-binding protein KIN17 domain-containing protein
1058	TGGT1_270620	185544	290738	356995	194882	238141	275938	1.15872	0.366706	DEAD/DEAH box helicase domain-containing protein
1059	TGGT1_286550	3.54674e+06	6.31642e+06	7032661	4.39412e+06	4.93158e+06	5713389	1.15853	0.361166	hypothetical protein
1060	TGGT1_243310	1.94978e+06	2.43009e+06	2891394	2.18258e+06	2.18993e+06	2.53699e+06	1.15848	0.251342	hypothetical protein
1061	TGGT1_207460B	180594	689648	861760	376172	534498	618966	1.15803	0.326674	Rab5B protein
1062	TGGT1_314840	132948	281826	375528	104754	207387	240141	1.15794	0.425875	ubiquitin carboxyl-terminal hydrolase
1063	TGGT1_263300	1.26073e+06	1.93645e+06	2.11251e+06	1.58815e+06	1.59859e+06	1.85033e+06	1.15748	0.307858	eukaryotic porin protein
1064	TGGT1_271360	941806	1.51774e+06	1899813	946581	1.22977e+06	1.4232e+06	1.15728	0.380738	hypothetical protein
1065	TGGT1_210960	1361013	2667375	2.9653e+06	1760837	2104973	2435396	1.15697	0.366228	putative replication factor C subunit 4
1066	TGGT1_306060	4.51547e+06	15800000	19300000	4344656	10200000	11800000	1.15686	0.437664	rhoptry neck protein RON8
1067	TGGT1_262620	39700000	50900000	57800000	47000000	45300000	52400000	1.15673	0.228881	RNA recognition motif-containing protein
1068	TGGT1_253060	409820	417021	737573	218448	413420	478010	1.15623	0.41336	WD domain, G-beta repeat-containing protein
1069	TGGT1_209580	0	100453	123695	108554	100453	116125	1.15601	0.161996	RNA methylase family UPF0020 protein
1070	TGGT1_202480	126897	180458	217705	137165	153678	177435	1.15459	0.335937	hypothetical protein
1071	TGGT1_203910	0	134947	182035	129516	134947	155775	1.15434	0.173464	TBC domain-containing protein
1072	TGGT1_270510	30300000	46300000	52000000	36400000	38300000	44200000	1.15405	0.325101	asparaginyl-tRNA synthetase (NOB+tRNA synthase)
1073	TGGT1_290200	2.8311e+06	5339484	5834149	3.59372e+06	4.08529e+06	4713936	1.15388	0.37222	NAD/NADP octopine/nopaline dehydrogenase, alpha-helical domain-containing protein
1074	TGGT1_216470	214181	325735	333841	303624	331919	382904	1.15361	0.243753	hypothetical protein
1075	TGGT1_305790	725082	429867	974304	491911	635707	733107	1.15322	0.318663	hypothetical protein
1076	TGGT1_260630	744732	1.1025e+06	1.26592e+06	864146	923618	1.06503e+06	1.15311	0.325776	DnaJ family Sec63 protein
1077	TGGT1_215590	3.67637e+06	5.42579e+06	6708122	3.78643e+06	4.55108e+06	5.24728e+06	1.15297	0.361128	flavoprotein subunit of succinate dehydrogenase
1078	TGGT1_311040	461683	861982	904349	621785	661832	763067	1.15296	0.359769	hypothetical protein
1079	TGGT1_221850	190955	285633	285903	263516	238294	274709	1.15282	0.266081	putative prohibitin family protein
1080	TGGT1_238190	1.60231e+06	4192180	4241757	2437608	2.89724e+06	3.33968e+06	1.15271	0.402773	DNA-directed RNA polymerase II RPB3
1081	TGGT1_231130	1.14155e+06	1.50576e+06	1.91672e+06	1.13373e+06	1.32365e+06	1525226	1.15229	0.343263	hypothetical protein
1082	TGGT1_309280	120786	133705	181619	111538	127246	146579	1.15194	0.320893	zinc finger, C3HC4 type (RING finger) domain-containing protein
1083	TGGT1_233000	19100000	32200000	39600000	19500000	25700000	29600000	1.15175	0.387979	KOW motif domain-containing protein
1084	TGGT1_294670	5.54751e+06	10800000	12500000	6285783	8.30077e+06	9560366	1.15174	0.396354	translation initiation factor 3 subunit
1085	TGGT1_228130	567935	1.08603e+06	1.17813e+06	517858	826984	952427	1.15169	0.482308	hypothetical protein
1086	TGGT1_221200B	213119	195090	313255	156870	204104	235063	1.15168	0.366025	CW-type Zinc Finger protein
1087	TGGT1_312980	2713234	6.41284e+06	6474542	4.0323e+06	4563039	5.25342e+06	1.1513	0.392456	hypothetical protein
1088	TGGT1_290980	441797	743628	803902	706021	656524	754962	1.14994	0.207012	putative glycine C-acetyltransferase
1089	TGGT1_245460	47600000	95500000	104000000	60000000	71500000	82200000	1.14965	0.389215	ribosomal protein RPS8
1090	TGGT1_235490	126767	314481	380362	252095	275131	316229	1.14937	0.24443	hypothetical protein
1091	TGGT1_232620	473856	1.32748e+06	1225299	454109	900668	1.03507e+06	1.14923	0.462632	hypothetical protein
1092	TGGT1_204070	170618	220575	279916	169546	195597	224731	1.14895	0.339009	YT521-B family protein
1093	TGGT1_306220	226126	502295	585062	419522	437205	502292	1.14887	0.240717	hypothetical protein
1094	TGGT1_270770	979498	1.60569e+06	1.92564e+06	1.04429e+06	1292593	1.48497e+06	1.14883	0.377986	PWI domain-containing protein
1095	TGGT1_263720	687775	1.64186e+06	2.19402e+06	482116	1.16482e+06	1.33807e+06	1.14874	0.437974	HMG (high mobility group) box domain-containing protein
1096	TGGT1_203820	1.53445e+06	2.56693e+06	3.3024e+06	1.40708e+06	2.05069e+06	2.35474e+06	1.14827	0.402307	hypothetical protein
1097	TGGT1_260370	110083	172416	193651	130422	141249	162036	1.14717	0.342843	AtPH1 family protein
1098	TGGT1_314430	224470	554735	421413	299505	465104	533486	1.14702	0.44186	serine/threonine specific protein phosphatase
1099	TGGT1_257300	708498	1.10589e+06	1.51918e+06	561513	907196	1.04034e+06	1.14677	0.410657	hypothetical protein
1100	TGGT1_293060	0	122313	140202	0	122313	140202	1.14625	0.466085	SPRY domain-containing protein
1101	TGGT1_235660	677292	1.09645e+06	1.17336e+06	858902	886873	1.01613e+06	1.14575	0.335307	hypothetical protein
1102	TGGT1_229460	771604	1.22935e+06	1.36332e+06	927888	1.00048e+06	1.1456e+06	1.14506	0.345513	SWI2/SNF2-containing protein
1103	TGGT1_230430	164161	162595	250121	123867	163378	186994	1.14455	0.372143	putative vesicle-associated membrane protein
1104	TGGT1_246730	0	341578	420320	225489	341578	390696	1.1438	0.260032	hypothetical protein
1105	TGGT1_243210	6474913	8433846	9626919	7424000	7454380	8525460	1.14368	0.271486	DUF862 domain-containing protein
1106	TGGT1_294620	7033940	12700000	14100000	8501018	9880989	11300000	1.14361	0.376678	putative eukaryotic initiation factor-3, subunit 8
1107	TGGT1_266070	44000000	63700000	74600000	48600000	53900000	61600000	1.14286	0.340753	ribosomal protein RPL31
1108	TGGT1_268580	625813	1.02083e+06	1.14078e+06	740678	823322	940727	1.1426	0.35839	hypothetical protein
1109	TGGT1_207450	553686	1.05739e+06	962963	877367	805540	920165	1.1423	0.348791	DNA segment, Chr 10, Wayne State University 52, expressed family protein
1110	TGGT1_264820	806182	802002	1.23467e+06	600888	804092	917779	1.14139	0.377057	RbAp48
1111	TGGT1_308590	315241	499439	657860	250317	465612	531339	1.14116	0.426882	Mov34/MPN/PAD-1 family protein
1112	TGGT1_203630	5994460	13300000	14300000	7687502	9640528	11000000	1.14102	0.405129	ribosomal protein RPL44
1113	TGGT1_289650	0	108064	0	123186	108064	123186	1.13994	0.467441	PEP-carboxykinase I
1114	TGGT1_253860	768549	1.42728e+06	1.55001e+06	952661	1.09791e+06	1251334	1.13974	0.381481	Tyrosine kinase-like (TKL) protein
1115	TGGT1_285230	9891358	13100000	15600000	10500000	11500000	13100000	1.13913	0.32864	PRP38 family protein
1116	TGGT1_222300	0	122797	139866	0	122797	139866	1.139	0.467644	hypothetical protein
1117	TGGT1_253090	0	256822	357660	227210	256822	292435	1.13867	0.186399	DEAD/DEAH box helicase domain-containing protein
1118	TGGT1_266030	274569	911536	1.12225e+06	532031	726541	827140	1.13846	0.32189	putative pre-mRNA splicing factor
1119	TGGT1_232370	1.30446e+06	2.16564e+06	3005442	945021	1.73505e+06	1.97523e+06	1.13843	0.424814	CW-type Zinc Finger protein
1120	TGGT1_226890	293611	1.02448e+06	980840	868784	812670	924812	1.13799	0.273433	hypothetical protein
1121	TGGT1_289830	7212605	11800000	14400000	7.12786e+06	9491168	10800000	1.1379	0.398718	putative eukaryotic initiation factor-3, delta subunit
1122	TGGT1_286420A	23400000	36200000	40600000	27200000	29800000	33900000	1.13758	0.350691	putative elongation factor 1-alpha (EF-1-ALPHA)
1123	TGGT1_294800A	23400000	36200000	40600000	27200000	29800000	33900000	1.13758	0.350691	putative elongation factor 1-alpha (EF-1-ALPHA)
1124	TGGT1_256980	1.00213e+06	1245505	1.64326e+06	910545	1.12382e+06	1.2769e+06	1.13622	0.365005	glycerol-3-phosphate-acyltransferase
1125	TGGT1_273920	487898	751728	772602	634599	619813	703601	1.13518	0.315117	putative aldose reductase
1126	TGGT1_240710	8643144	12200000	6205618	17400000	10400000	11800000	1.13462	0.417975	RNA recognition motif-containing protein
1127	TGGT1_267080	240097	433053	513282	250464	336575	381873	1.13458	0.403605	putative 26S protease regulatory subunit 4
1128	TGGT1_320300	617545	1.22428e+06	1137533	950894	920911	1.04421e+06	1.13389	0.367556	putative SWI2/SNF2 Brahma
1129	TGGT1_311240	8807295	12200000	14500000	9227535	10500000	11900000	1.13333	0.35335	putative DnaJ family chaperone
1130	TGGT1_224210	10000000	9198129	19200000	2.68722e+06	9623782	10900000	1.13261	0.442868	hypothetical protein
1131	TGGT1_239070	2.37042e+06	2733016	4029591	1.74966e+06	2.55172e+06	2889627	1.13242	0.398649	hypothetical protein
1132	TGGT1_230690	1.46177e+06	805627	869701	1373861	1.1337e+06	1.28305e+06	1.13173	0.489819	LNS2 (Lipin/Ned1/Smp2) protein
1133	TGGT1_261480	0	142414	194976	127333	142414	161155	1.13159	0.186036	phosphatidyl serine synthase
1134	TGGT1_214750	8.20417e+06	14500000	15700000	10100000	11400000	12900000	1.13158	0.374273	hypothetical protein
1135	TGGT1_313230	920467	1.03551e+06	1.39811e+06	815149	977987	1.10663e+06	1.13154	0.353621	eukaryotic initiation factor-2, alpha subunit
1136	TGGT1_292020	580524	1.17065e+06	1.37396e+06	607532	875587	990744	1.13152	0.416987	GCC2 and GCC3 domain-containing protein
1137	TGGT1_222380	254464	462990	476992	372275	421599	476811	1.13096	0.314529	importin-beta N-terminal domain-containing protein
1138	TGGT1_275810	47600000	67100000	75800000	54000000	57400000	64900000	1.13066	0.328541	ribosomal protein RPS10
1139	TGGT1_313440	0	129318	0	146056	129318	146056	1.12943	0.46972	hypothetical protein
1140	TGGT1_228160	278243	370899	454341	278714	324571	366527	1.12927	0.356848	acid phosphatase
1141	TGGT1_318160	1.09259e+06	1.56715e+06	1657471	1343419	1.32987e+06	1500445	1.12826	0.30486	MSP (Major sperm protein) domain-containing protein
1142	TGGT1_239752	2.81364e+06	3.11235e+06	3453509	3231849	2962993	3342679	1.12814	0.0889871	hypothetical protein
1143	TGGT1_291330	7.44946e+06	12900000	13300000	9653995	10200000	11500000	1.12745	0.364806	RNA recognition motif-containing protein
1144	TGGT1_255195	0	130391	137622	156214	130391	146918	1.12675	0.170219	hypothetical protein
1145	TGGT1_244910	1.21055e+06	2.30087e+06	2.60955e+06	1.34346e+06	1.75571e+06	1976503	1.12576	0.40815	MIZ/SP-RING zinc finger domain-containing protein
1146	TGGT1_315620	0	110488	143068	105544	110488	124306	1.12506	0.179075	putative vacuolar ATP synthase subunit C
1147	TGGT1_220240	1687628	2.41866e+06	3084028	1.53266e+06	2.05314e+06	2.30834e+06	1.1243	0.397034	hypothetical protein
1148	TGGT1_315770	297659	513158	532497	378937	405408	455717	1.12409	0.370174	cytochrome p450 superfamily protein
1149	TGGT1_242660	1.50378e+06	1482141	2.07372e+06	1.28213e+06	1.49296e+06	1.67792e+06	1.12389	0.343173	putative vacuolar sorting protein 35
1150	TGGT1_254420	115000	396643	478771	255641	373086	419271	1.12379	0.299249	phospholipase, patatin family protein
1151	TGGT1_222210	298126	318083	369421	323026	308104	346224	1.12372	0.135114	SPFH domain / Band 7 family protein
1152	TGGT1_202590	104325	464105	494038	124228	417750	469112	1.12295	0.46593	hypothetical protein
1153	TGGT1_217560	646412	1.2843e+06	1.32784e+06	603686	965359	1.08345e+06	1.12233	0.499704	DNA-directed RNA polymerase II RPB10
1154	TGGT1_213910	0	266415	330901	110938	266415	298888	1.12189	0.33104	hypothetical protein
1155	TGGT1_307010	598122	855620	1.01814e+06	612678	726871	815411	1.12181	0.37387	histone lysine demethylase JMJC1/KDM5D/JARID1D
1156	TGGT1_272490	2.20193e+06	2.80254e+06	3.31984e+06	2.29252e+06	2.50224e+06	2806181	1.12147	0.330136	protoporphyrinogen oxidase
1157	TGGT1_244210	524562	1098634	1.14368e+06	676171	811598	909927	1.12116	0.4077	RNA polymerase-associated protein RTF1
1158	TGGT1_209170	226602	526039	578664	269882	462186	518026	1.12082	0.42213	hypothetical protein
1159	TGGT1_207640	16900000	12800000	28000000	5.39872e+06	14900000	16700000	1.12081	0.443435	isoleucyl-tRNA synthetase family protein
1160	TGGT1_258770	212724	735974	775833	544269	589152	660051	1.12034	0.291434	putative polypeptide n-acetylgalactosaminyltransferase 12
1161	TGGT1_240810	108156	357128	339922	313971	291965	326947	1.11981	0.264894	hypothetical protein
1162	TGGT1_260200	5779318	7295558	9510500	5.13082e+06	6537438	7320662	1.11981	0.383778	helicase associated domain (ha2) protein
1163	TGGT1_275690	492442	629996	633050	622580	561219	627815	1.11866	0.218082	putative ClpB
1164	TGGT1_212290	44600000	73300000	79600000	52400000	59000000	66000000	1.11864	0.377753	ribosomal protein RPS19
1165	TGGT1_247440	7.78241e+06	1.2201e+06	2.92254e+06	7.14052e+06	4501256	5.03153e+06	1.11781	0.452155	hypothetical protein
1166	TGGT1_260320	1.4937e+06	2.84417e+06	2.76274e+06	2085347	2.16893e+06	2.42405e+06	1.11762	0.383867	Noc2p family protein
1167	TGGT1_268370	343103	696568	927300	313409	651986	728486	1.11733	0.401623	non-specific serine/threonine protein kinase
1168	TGGT1_226970	50300000	89500000	100000000	55900000	69900000	78100000	1.11731	0.405275	ribosomal protein RPS11
1169	TGGT1_295010	1207805	2.66683e+06	3.03582e+06	1.29294e+06	1.93732e+06	2.16438e+06	1.11721	0.430056	DEAD/DEAH box helicase domain-containing protein
1170	TGGT1_267580	3.32265e+06	5687262	6559696	3498833	4504955	5.02926e+06	1.11639	0.405862	cyclin2 related protein
1171	TGGT1_210408	1.14374e+06	2.60902e+06	3473703	715714	1.87638e+06	2.09471e+06	1.11636	0.450807	HMG (high mobility group) box domain-containing protein
1172	TGGT1_309960A	292085	436832	465054	348615	364459	406835	1.11627	0.34649	hypothetical protein
1173	TGGT1_276180	695363	924440	1.33731e+06	652639	891884	994974	1.11559	0.329591	histone acetyltransferase TAF1/250
1174	TGGT1_202610	185747	102170	134629	186352	143959	160491	1.11484	0.384293	protein phosphatase 2C domain-containing protein
1175	TGGT1_314750	449369	1.00747e+06	1.15329e+06	470812	728420	812051	1.11481	0.433519	hypothetical protein
1176	TGGT1_263400	601535	1.04455e+06	974661	519004	823041	917175	1.11437	0.4164	hypothetical protein
1177	TGGT1_360830	804776	242819	1.0525e+06	114700	523797	583599	1.11417	0.461437	nucleoside-triphosphatase
1178	TGGT1_297730	11200000	15000000	17900000	11400000	13200000	14700000	1.11364	0.360236	putative transcription elongation factor 1
1179	TGGT1_252440	113404	289537	312111	108782	263398	293300	1.11353	0.476433	peptidase c13 family protein
1180	TGGT1_247690	294000000	551000000	537000000	404000000	423000000	471000000	1.11348	0.385809	phospholipid-translocating P-type ATPase, flippase subfamily protein
1181	TGGT1_249260	125106	455127	479768	159030	420533	467788	1.11237	0.455188	putative cell-cycle-associated protein kinase CDK
1182	TGGT1_260825	0	101211	112552	0	101211	112552	1.11205	0.473547	hypothetical protein
1183	TGGT1_237410	143893	230280	276160	139931	187087	208046	1.11203	0.409639	protein phosphatase 2C domain-containing protein
1184	TGGT1_309570	716352	1.31796e+06	1.51755e+06	743663	1017157	1.13061e+06	1.11154	0.419235	DEAD/DEAH box helicase domain-containing protein
1185	TGGT1_313390	19600000	32600000	41000000	17000000	26100000	29000000	1.11111	0.425705	ribosomal protein RPL6
1186	TGGT1_249950	221007	488536	484742	303371	354771	394057	1.11073	0.415296	Mak16 protein
1187	TGGT1_320600	5.82986e+06	11500000	14500000	4725770	8670266	9621809	1.10975	0.441093	cold-shock DNA-binding domain-containing protein
1188	TGGT1_267390	563224	1.04713e+06	1136645	649777	805179	893211	1.10933	0.410774	DNA-directed RNA polymerase I RPAC1
1189	TGGT1_313700	0	140310	172958	138240	140310	155599	1.10897	0.179305	hypothetical protein
1190	TGGT1_281580	0	118655	131494	0	118655	131494	1.1082	0.474405	putative PP2C
1191	TGGT1_305010	187924	333079	370137	207201	260501	288669	1.10813	0.41021	putative pre-mRNA branch site protein p14
1192	TGGT1_270640	6640447	10100000	9797086	8750858	8369974	9273972	1.108	0.333305	RNA recognition motif-containing protein
1193	TGGT1_319850	42000000	71400000	70700000	54800000	56700000	62800000	1.10758	0.376007	splicing factor U2AF family SnRNP auxilary factor large subunit, RRM domain-containing protein
1194	TGGT1_312622	109567	396658	430315	167286	333991	369798	1.10721	0.418147	DUF803 domain-containing protein
1195	TGGT1_310030	844047	707594	1.21295e+06	503241	775821	858095	1.10605	0.420525	putative cyclase-associated protein
1196	TGGT1_223690	147949	154992	179486	155548	151470	167517	1.10594	0.16359	hypothetical protein
1197	TGGT1_213000	373535	791160	946087	341721	582348	643904	1.1057	0.441161	putative replication factor C, subunit 5
1198	TGGT1_233520	4.39407e+06	6.9943e+06	8724499	3847445	5.69418e+06	6285972	1.10393	0.425141	ATP-dependent RNA helicase
1199	TGGT1_214575	1.08757e+06	1936698	2.49599e+06	841771	1.51213e+06	1.66888e+06	1.10366	0.440811	hypothetical protein
1200	TGGT1_230420	672408	1.02236e+06	1.12399e+06	365422	847386	935026	1.10342	0.414372	sarco/endoplasmic reticulum Ca2+-ATPase
1201	TGGT1_268200	2899873	6565668	7311177	3140852	4.79189e+06	5.28482e+06	1.10287	0.437675	RNA recognition motif-containing protein
1202	TGGT1_256820	15000000	613591	367133	16900000	7810230	8612420	1.10271	0.473362	zinc finger (CCCH type) motif-containing protein
1203	TGGT1_230660	757560	1.00021e+06	1016075	921220	878886	968648	1.10213	0.280994	hypothetical protein
1204	TGGT1_252290	39800000	50400000	64700000	34700000	45100000	49700000	1.102	0.399843	putative importin alpha
1205	TGGT1_201630B	0	275732	356960	250722	275732	303841	1.10194	0.189003	protein phosphatase 2C domain-containing protein
1206	TGGT1_243690	0	119869	132070	0	119869	132070	1.10178	0.475843	hypothetical protein
1207	TGGT1_248250	1781709	2.78229e+06	3522923	1.50478e+06	2.282e+06	2.51385e+06	1.1016	0.427977	putative translation initiation factor IF-2
1208	TGGT1_238380	139069	178092	0	174684	158580	174684	1.10155	0.25475	hypothetical protein
1209	TGGT1_287180	591932	873070	991182	621591	732501	806386	1.10087	0.390236	hypothetical protein
1210	TGGT1_245730	0	102197	112487	0	102197	112487	1.10069	0.476089	phosphatidylinositol-4-phosphate 5-Kinase
1211	TGGT1_217820	4.04674e+06	6.89994e+06	6.93004e+06	5117663	5.47334e+06	6023851	1.10058	0.387775	PCI domain-containing protein
1212	TGGT1_247470	4.30773e+06	6289591	6.9679e+06	4.69245e+06	5.29866e+06	5830179	1.10031	0.379141	putative nucleolar protein
1213	TGGT1_271800	633978	1.42601e+06	1.49233e+06	773022	1.02999e+06	1.13268e+06	1.09969	0.432754	serine esterase (DUF676) protein
1214	TGGT1_206580	0	241275	282005	248483	241275	265244	1.09934	0.178509	formin FRM2
1215	TGGT1_230190	161556	184322	180431	199797	172939	190114	1.09931	0.184669	hypothetical protein
1216	TGGT1_236950	115330	473569	371426	275924	294450	323675	1.09925	0.444605	hypothetical protein
1217	TGGT1_203480	1.43881e+06	3.25218e+06	3.31836e+06	1837961	2345494	2578160	1.0992	0.430404	hypothetical protein
1218	TGGT1_278490	1.00393e+06	2.11958e+06	2216110	1.21641e+06	1561753	1.71626e+06	1.09893	0.427831	Zn-finger, RING domain containing protein
1219	TGGT1_202568	1.50421e+06	3037777	3.74508e+06	1240619	2270996	2.49285e+06	1.09769	0.446884	hypothetical protein
1220	TGGT1_215170	581492	1.11033e+06	1.06957e+06	286772	845913	928496	1.09763	0.378227	putative serine/threonine-protein phosphatase 2A catalytic subunit beta isoform
1221	TGGT1_215440	1.00247e+06	888469	1.4358e+06	639120	945470	1.03746e+06	1.0973	0.420211	WWE domain-containing protein
1222	TGGT1_301340	5.73138e+06	7.68226e+06	8531021	6.18712e+06	6.70682e+06	7.35907e+06	1.09725	0.355238	DnaJ domain-containing protein
1223	TGGT1_231770	5080396	15500000	17300000	5.33227e+06	10300000	11300000	1.09709	0.454472	putative alpha-tubulin I
1224	TGGT1_207590	230976	431140	466688	259242	331058	362965	1.09638	0.422676	protein phosphatase 2C domain-containing protein
1225	TGGT1_314418	108168	232893	215330	158531	170531	186931	1.09617	0.416571	clathrin adaptor complex small chain family protein
1226	TGGT1_213610	3.95416e+06	7.12731e+06	7.11386e+06	5027265	5540736	6.07056e+06	1.09562	0.403217	hypothetical protein
1227	TGGT1_259980	491299	754195	812383	551538	622747	681961	1.09508	0.389726	DnaJ domain-containing protein
1228	TGGT1_297460	583978	902992	1.02753e+06	599790	743485	813662	1.09439	0.408573	hypothetical protein
1229	TGGT1_219600	309599	710356	670892	387835	566502	619808	1.0941	0.472104	hypothetical protein
1230	TGGT1_306195	1.92832e+06	2953756	3.27424e+06	2.06537e+06	2.44104e+06	2.66981e+06	1.09372	0.400015	hypothetical protein
1231	TGGT1_239820	17900000	29000000	30000000	21500000	23500000	25700000	1.09362	0.386698	D-3-phosphoglycerate dehydrogenase
1232	TGGT1_208970	1.97478e+06	3421777	3.51869e+06	2383038	2.69828e+06	2.95087e+06	1.09361	0.404682	RNA recognition motif-containing protein
1233	TGGT1_288230	106163	154041	183000	101495	130102	142248	1.09336	0.410606	hypothetical protein
1234	TGGT1_289770	683031	1.12415e+06	1121897	853837	903589	987867	1.09327	0.387509	mu1 adaptin
1235	TGGT1_248390	15700000	22900000	27100000	15100000	19300000	21100000	1.09326	0.410518	ribosomal protein RPL26
1236	TGGT1_254660	23400000	23900000	23700000	27800000	23600000	25800000	1.09322	0.208108	ankyrin repeat-containing protein
1237	TGGT1_235610	106682	304570	331303	128655	265554	290176	1.09272	0.439648	ATPase, AAA family protein
1238	TGGT1_281370	1649772	2.74303e+06	2.98249e+06	1.81758e+06	2.1964e+06	2.40003e+06	1.09271	0.4113	polynucleotide adenylyltransferase
1239	TGGT1_203600	0	305800	384721	282776	305800	333748	1.09139	0.189224	hypothetical protein
1240	TGGT1_215260	5.78512e+06	11700000	13400000	5605370	8728450	9524437	1.09119	0.445398	carbamoylphosphate synthetase
1241	TGGT1_221970	124147	192332	207840	137311	158239	172575	1.0906	0.398805	hypothetical protein
1242	TGGT1_316480	715883	1.56129e+06	1.5471e+06	934972	1.13859e+06	1.24104e+06	1.08998	0.431253	putative XRN 5'-3' exonuclease
1243	TGGT1_215230	2.89482e+06	4001017	4.15545e+06	3.35645e+06	3.44792e+06	3.75595e+06	1.08934	0.347943	RNA recognition motif-containing protein
1244	TGGT1_233100	3.05687e+06	5671611	8760168	687319	4430082	4.82551e+06	1.08926	0.470097	SPFH domain / Band 7 family protein
1245	TGGT1_285840	220492	174766	262079	168370	197629	215224	1.08903	0.383937	RAP domain-containing protein
1246	TGGT1_314470	113980	240793	247673	138489	177386	193081	1.08848	0.434257	hypothetical protein
1247	TGGT1_230380	187836	508252	358784	398462	348044	378623	1.08786	0.433621	protein translocation complex, SEC61 gamma subunit
1248	TGGT1_232540	395975	631894	647921	470188	513934	559055	1.08779	0.39442	FAD binding domain-containing protein
1249	TGGT1_218220	2757586	4.61991e+06	5.06636e+06	2.95458e+06	3.68875e+06	4010471	1.08722	0.420238	putative cell-cycle-associated protein kinase CDK
1250	TGGT1_251540	358126	936454	960897	446468	647290	703682	1.08712	0.448754	dense granule protein GRA9
1251	TGGT1_311100	486116	1.21539e+06	1.2438e+06	605533	850754	924665	1.08688	0.446384	zinc finger (CCCH type) motif-containing protein
1252	TGGT1_275680	1.4342e+06	2.31035e+06	2144653	1.68489e+06	1.87228e+06	2.03482e+06	1.08682	0.469688	hypothetical protein
1253	TGGT1_305490	1.14634e+06	1.79006e+06	1794385	1.39601e+06	1.4682e+06	1.5952e+06	1.0865	0.38458	programmed cell death protein 2, c-terminal domain-containing protein
1254	TGGT1_232250	6856253	12000000	12000000	8416285	9406137	10200000	1.0844	0.413351	catalase
1255	TGGT1_226980	23300000	45600000	48400000	26300000	34400000	37300000	1.0843	0.435236	hypothetical protein
1256	TGGT1_226840	1.88286e+06	2581943	3.07414e+06	1.75939e+06	2.2324e+06	2416763	1.08259	0.413764	hypothetical protein
1257	TGGT1_215530	208738	337887	388968	202364	273313	295666	1.08179	0.431016	hypothetical protein
1258	TGGT1_237240	502625	943877	857732	706326	723251	782029	1.08127	0.412289	hypothetical protein
1259	TGGT1_217780	1.26593e+06	2.36515e+06	2.33793e+06	1.58799e+06	1815544	1.96296e+06	1.0812	0.422609	Sec20 protein
1260	TGGT1_215300	4.42304e+06	7.63504e+06	8282741	4.75243e+06	6029040	6517586	1.08103	0.428368	hypothetical protein
1261	TGGT1_221610	820073	1.75557e+06	2.00434e+06	778598	1.28782e+06	1.39147e+06	1.08048	0.452681	ubiquitin carboxyl-terminal hydrolase
1262	TGGT1_311430	7865069	11600000	13100000	7.91443e+06	9718360	10500000	1.08043	0.415516	fibrillarin
1263	TGGT1_307810	6175659	9126735	10000000	6478316	7651197	8258932	1.07943	0.410961	hypothetical protein
1264	TGGT1_277910	370447	1.03922e+06	987462	663831	840689	907168	1.07908	0.387945	thrombospondin type 1 domain-containing protein
1265	TGGT1_256970	707705	1.62961e+06	1878192	643320	1.16866e+06	1.26076e+06	1.07881	0.457891	putative vacuolar ATP synthase subunit A
1266	TGGT1_226240	0	137376	126365	169935	137376	148150	1.07843	0.192547	putative bud site selection protein
1267	TGGT1_222660	1.06211e+06	827160	1.12354e+06	912242	944635	1.01789e+06	1.07755	0.344228	leucine rich repeat-containing protein
1268	TGGT1_214500	0	289338	335417	142034	289338	311674	1.0772	0.321487	ankyrin repeat-containing protein
1269	TGGT1_240250	9118835	8624120	13200000	5930896	8871478	9555034	1.07705	0.433252	macro domain-containing protein
1270	TGGT1_236240	8042187	12800000	14300000	8022777	10400000	11200000	1.07692	0.434121	Tyrosine kinase-like (TKL) protein
1271	TGGT1_232080	6012903	2.78912e+06	2.20028e+06	7461978	4486256	4.83113e+06	1.07687	0.450951	hypothetical protein
1272	TGGT1_257680	747490	2.58047e+06	2.95022e+06	633052	1663981	1.79164e+06	1.07672	0.469505	myosin light chain MLC1
1273	TGGT1_232450	144144	114611	139277	0	129378	139277	1.07652	0.244845	SWI2/SNF2-containing protein RAD54
1274	TGGT1_224600	474115	3.2472e+06	2.29348e+06	1.71239e+06	1860655	2.00293e+06	1.07647	0.464581	GTP binding protein
1275	TGGT1_305850	5508262	13300000	14200000	6.11167e+06	9476022	10200000	1.0764	0.452883	RNA recognition motif-containing protein
1276	TGGT1_233480	471020	629740	741016	443108	550380	592062	1.07573	0.413986	SAG-related sequence SRS29C
1277	TGGT1_218520	7.80249e+06	13500000	16700000	6134869	10600000	11400000	1.07547	0.455048	microneme protein MIC6
1278	TGGT1_294250	107933	412946	447078	419843	403082	433460	1.07537	0.18788	WD domain, G-beta repeat-containing protein
1279	TGGT1_276970	222711	846213	887236	225006	610680	656702	1.07536	0.483171	hypothetical protein
1280	TGGT1_271740	372320	625704	610829	208455	499012	536330	1.07478	0.371561	hypothetical protein
1281	TGGT1_248480	39900000	67400000	67600000	47700000	53700000	57700000	1.07449	0.41781	ribosomal protein RPS9
1282	TGGT1_232710	32400000	57700000	61000000	35700000	45000000	48300000	1.07333	0.43533	ribosomal protein RPS3A
1283	TGGT1_238995	110523	256078	266110	127318	183300	196714	1.07318	0.453048	ion channel protein
1284	TGGT1_289920	1.06904e+06	1.63788e+06	1.86882e+06	1032073	1.35346e+06	1.45045e+06	1.07166	0.432834	hypothetical protein
1285	TGGT1_229010	3.5235e+06	7.84618e+06	8270386	3.91232e+06	5684838	6.09136e+06	1.07151	0.453375	rhoptry neck protein RON4
1286	TGGT1_226680	19400000	19800000	32700000	9275429	19600000	21000000	1.07143	0.458262	hypothetical protein
1287	TGGT1_266690	658199	511947	958411	295306	585073	626858	1.07142	0.456651	hypothetical protein
1288	TGGT1_217910	595492	1.26155e+06	1.19268e+06	796074	928520	994376	1.07093	0.440357	DNA polymerase (pol2) superfamily protein
1289	TGGT1_238940	113436	164488	194357	103164	138962	148761	1.07051	0.434279	putative GDP mannose 4,6-dehydratase
1290	TGGT1_258780	2316452	3.65007e+06	3.63492e+06	2.75217e+06	2.98326e+06	3.19354e+06	1.07049	0.408594	OTU family cysteine protease
1291	TGGT1_249900	23900000	38900000	40300000	26800000	31400000	33600000	1.07006	0.425506	putative adenine nucleotide translocator
1292	TGGT1_300240	0	173490	232423	138746	173490	185584	1.06971	0.210825	putative syntaxin 6 protein
1293	TGGT1_202470	20000000	40900000	44100000	21100000	30500000	32600000	1.06885	0.451313	rRNA metabolism protein, SBDS family protein
1294	TGGT1_288400	380302	106901	374278	146019	243601	260149	1.06793	0.467218	LETM1 family protein
1295	TGGT1_236540	74200000	117000000	110000000	94700000	95600000	102000000	1.06695	0.397232	RNA recognition motif-containing protein
1296	TGGT1_263070	2381903	4138130	4914293	2.03828e+06	3.26002e+06	3476286	1.06634	0.454805	CMGC kinase, CK2 family
1297	TGGT1_312560	13000000	11100000	21100000	4619711	12100000	12900000	1.06612	0.465563	hypothetical protein
1298	TGGT1_216180	171232	281470	360358	122270	226351	241314	1.06611	0.459804	hypothetical protein
1299	TGGT1_221500	398817	986144	991485	629326	760198	810406	1.06604	0.382535	dual specificity phosphatase, catalytic domain-containing protein
1300	TGGT1_267690	472006	637115	653417	299364	554560	590872	1.06548	0.363855	hypothetical protein
1301	TGGT1_221580	792037	1356178	1.56921e+06	718834	1.07411e+06	1.14402e+06	1.06509	0.451781	ribosomal RNA large subunit methyltransferase J protein
1302	TGGT1_213790	104134	253769	245561	248160	231787	246861	1.06503	0.22996	hypothetical protein
1303	TGGT1_294560	205715	402913	384064	264141	304314	324103	1.06503	0.439813	rhoptry kinase family protein ROP37 (incomplete catalytic triad)
1304	TGGT1_229990	226745	447220	429831	316693	401350	427422	1.06496	0.398628	putative T-complex protein 1 subunit alpha
1305	TGGT1_269700	1267368	2.54284e+06	2.73202e+06	1.32499e+06	1.90511e+06	2.02851e+06	1.06477	0.454246	NLI interacting factor family phosphatase
1306	TGGT1_249780	0	125109	133132	0	125109	133132	1.06413	0.48448	hypothetical protein
1307	TGGT1_230000	3966727	2.08405e+06	5.27334e+06	1.16519e+06	3.02539e+06	3219264	1.06408	0.469719	hypothetical protein
1308	TGGT1_273790	110523	133545	132383	127318	122034	129850	1.06405	0.287719	hypothetical protein
1309	TGGT1_254290	2215861	1.05895e+06	2.56468e+06	919880	1.63741e+06	1.74228e+06	1.06405	0.463223	hypothetical protein
1310	TGGT1_269940	270051	761302	933584	364556	610008	649070	1.06404	0.378301	zinc finger motif, C2HC5-type protein
1311	TGGT1_293230	434629	804506	639494	673386	672632	715045	1.06306	0.430486	hypothetical protein
1312	TGGT1_235420	0	101569	107881	0	101569	107881	1.06215	0.484945	hypothetical protein
1313	TGGT1_309400	119834	176482	200292	114400	148158	157346	1.06202	0.437353	RecF/RecN/SMC N terminal domain-containing protein
1314	TGGT1_209260	0	177086	187933	0	177086	187933	1.06126	0.485154	putative cytochrome c oxidase subunit
1315	TGGT1_230180	2.05238e+06	1.84254e+06	2.06676e+06	2.06614e+06	1.94746e+06	2.06645e+06	1.0611	0.187193	hypothetical protein
1316	TGGT1_320592	0	160793	170536	0	160793	170536	1.06059	0.48531	hypothetical protein
1317	TGGT1_201860	559666	1.70951e+06	1.61949e+06	786353	1.13459e+06	1.20292e+06	1.06023	0.46605	hypothetical protein
1318	TGGT1_320140	109577	194146	189941	131996	151861	160968	1.05997	0.437673	putative ubiquinol-cytochrome c reductase hinge protein
1319	TGGT1_236660	594962	1.09071e+06	1.20043e+06	586299	842834	893363	1.05995	0.454914	START domain-containing protein
1320	TGGT1_264900	2.53872e+06	5452006	5556266	2.87706e+06	4058604	4300415	1.05958	0.460587	hypothetical protein
1321	TGGT1_310130	678994	1.28731e+06	1.41825e+06	665086	983154	1.04167e+06	1.05952	0.457418	Spc97 / Spc98 family protein
1322	TGGT1_315780	513967	527265	729698	373121	520616	551409	1.05915	0.439427	putative myosin regulatory light chain
1323	TGGT1_218410	21200000	39900000	43400000	21400000	30600000	32400000	1.05882	0.454879	ribosomal protein RPP0
1324	TGGT1_263150	195107	255186	295946	0	279628	295946	1.05836	0.330054	tetratricopeptide repeat-containing protein
1325	TGGT1_252430	0	102151	108112	0	102151	108112	1.05835	0.485838	hypothetical protein
1326	TGGT1_218540	750753	1.14682e+06	1.19127e+06	815741	948788	1.00351e+06	1.05767	0.429813	putative peptidase S15
1327	TGGT1_223668	4142879	5257850	7390389	2.5377e+06	4.70036e+06	4.96404e+06	1.0561	0.462659	LYAR-type C2HC zinc finger protein
1328	TGGT1_265870B	0	107543	120459	106683	107543	113571	1.05605	0.192483	pantoate-beta-alanine ligase
1329	TGGT1_239790	1.75544e+06	734082	1728271	514987	1.30264e+06	1.37561e+06	1.05602	0.445429	BRCA1 C Terminus (BRCT) domain-containing protein
1330	TGGT1_267480	319520	521829	649077	239397	420675	444237	1.05601	0.463632	putative tRNA (guanine(26)-N(2))-dimethyltransferase
1331	TGGT1_310760	0	172165	257474	106107	172165	181790	1.05591	0.245789	protein phosphatase 2C domain-containing protein
1332	TGGT1_239770	0	232669	245595	0	232669	245595	1.05556	0.486496	alveolin domain containing intermediate filament IMC11
1333	TGGT1_239330	18800000	28700000	29800000	20200000	23700000	25000000	1.05485	0.436425	ribosomal protein RPL37
1334	TGGT1_251560	230258	201710	251721	203933	215984	227827	1.05483	0.355942	hypothetical protein
1335	TGGT1_248110	1.84081e+06	3.12586e+06	3606512	1.63241e+06	2483336	2.61946e+06	1.05482	0.459272	hypothetical protein
1336	TGGT1_227920	0	136799	0	144277	136799	144277	1.05467	0.486706	hypothetical protein
1337	TGGT1_269180	854419	1.4756e+06	1.67274e+06	784569	1165009	1.22866e+06	1.05463	0.458618	MIF4G domain-containing protein
1338	TGGT1_226870A	2.42236e+06	4191927	4304781	2.66627e+06	3.30714e+06	3.48552e+06	1.05394	0.447982	tubulin gamma chain
1339	TGGT1_225080	97800000	162000000	169000000	106000000	130000000	137000000	1.05385	0.440676	ribosomal protein RPS18
1340	TGGT1_293190	723142	1.90655e+06	1.774e+06	995682	1.31484e+06	1384842	1.05324	0.46514	endonuclease/exonuclease/phosphatase family protein
1341	TGGT1_313100	463051	834854	723771	641483	648952	682627	1.05189	0.437953	signal recognition particle SRP54 protein
1342	TGGT1_286730	623647	1.1792e+06	1.28186e+06	816413	997805	1.04914e+06	1.05144	0.36152	SRP19 protein
1343	TGGT1_321630	127813	165137	190784	117185	146475	153985	1.05127	0.436177	RNA recognition motif-containing protein
1344	TGGT1_319695	3.45449e+06	5.96875e+06	6473805	3431788	4.71162e+06	4952797	1.05119	0.456949	hypothetical protein
1345	TGGT1_211350	0	128128	134655	0	128128	134655	1.05094	0.487588	CBS domain-containing protein
1346	TGGT1_308090	36300000	51900000	61300000	31300000	44100000	46300000	1.04989	0.454187	rhoptry protein ROP5
1347	TGGT1_269200	108618	552291	682079	419723	524923	550901	1.04949	0.241231	putative crooked neck family 1 protein isoform 2
1348	TGGT1_284050	4.42562e+06	12100000	8935584	8630605	8370193	8783094	1.04933	0.452318	DEAD/DEAH box helicase domain-containing protein
1349	TGGT1_246720	3.15372e+06	7254683	6.0367e+06	4.87875e+06	5204202	5.45772e+06	1.04871	0.45808	hypothetical protein
1350	TGGT1_244290	392225	861490	949322	547038	713439	748180	1.0487	0.366263	adapter-related protein
1351	TGGT1_297520	103985	193324	167990	143566	148654	155778	1.04792	0.445934	proteophosphoglycan PPG1
1352	TGGT1_278730	209338	502527	590856	344365	446639	467610	1.04695	0.309402	putative guanine nucleotide-binding protein
1353	TGGT1_262040	3.75313e+06	6.66133e+06	6213753	4688366	5207227	5.45106e+06	1.04683	0.447785	SAC3/GANP family protein
1354	TGGT1_214270	1149140	2.39056e+06	2.97203e+06	733038	1.76985e+06	1.85253e+06	1.04672	0.477186	putative translation initiation factor IF-2
1355	TGGT1_213392	160831	309659	365374	127086	235245	246230	1.0467	0.472394	surface antigen repeat-containing protein
1356	TGGT1_313240	9123984	16700000	17300000	9608555	12900000	13500000	1.04651	0.464571	putative ethylene-responsive RNA helicase
1357	TGGT1_267560	221345	384602	400602	233439	302974	317021	1.04636	0.457642	folate-binding protein YgfZ protein
1358	TGGT1_262050	986142	2.70797e+06	2.74617e+06	1.11475e+06	1.84706e+06	1930457	1.04515	0.475169	rhoptry kinase family protein ROP39
1359	TGGT1_231140	28600000	51400000	52200000	31300000	40000000	41800000	1.045	0.460119	ribosomal protein RPS25
1360	TGGT1_271810	57500000	88300000	88700000	63500000	72900000	76100000	1.0439	0.443505	putative lanp
1361	TGGT1_210781	604162	852681	838104	681129	728421	759616	1.04283	0.425789	ubiquitin carboxyl-terminal hydrolase
1362	TGGT1_216950	0	116194	139295	102961	116194	121128	1.04246	0.204617	helicase
1363	TGGT1_262380	13200000	24600000	21600000	17800000	18900000	19700000	1.04233	0.453132	putative elongation factor Tu
1364	TGGT1_292200	2218992	2997122	4.6064e+06	829385	2608057	2.71789e+06	1.04211	0.479877	RNA recognition motif-containing protein
1365	TGGT1_311650	0	114161	123419	114491	114161	118955	1.042	0.196411	leucine rich repeat-containing protein
1366	TGGT1_263440	631990	1182548	1.32203e+06	568419	907269	945223	1.04183	0.471291	hypothetical protein
1367	TGGT1_308870	6191242	7.691e+06	8319936	6136721	6.94112e+06	7.22833e+06	1.04138	0.424213	hypothetical protein
1368	TGGT1_270790	348228	738553	897659	457073	650501	677366	1.0413	0.346796	hypothetical protein
1369	TGGT1_240870	257320	689774	352884	499964	592944	617365	1.04119	0.427817	putative beta adaptin protein
1370	TGGT1_244460	1.42443e+06	2.1351e+06	2.74687e+06	953982	1779764	1.85043e+06	1.0397	0.474127	hypothetical protein
1371	TGGT1_259140	431631	749842	883863	344361	590736	614112	1.03957	0.473647	hypothetical protein
1372	TGGT1_260820	729629	1.56238e+06	1.54516e+06	835942	1.146e+06	1190552	1.03887	0.471249	IMC sub-compartment protein ISP1
1373	TGGT1_215220	832267	2.10884e+06	2.11657e+06	938359	1.47055e+06	1.52746e+06	1.0387	0.476859	hypothetical protein
1374	TGGT1_318260	618357	1.23272e+06	1.16967e+06	919533	1.00635e+06	1.0446e+06	1.03801	0.376982	transcription initiation factor TFIID subunit TAF5
1375	TGGT1_295410	816538	1540582	1.48175e+06	964778	1178560	1223263	1.03793	0.464559	transcription initiation factor TFIID complex subunit TAF6
1376	TGGT1_258210	3214461	3.53201e+06	5648185	1.35417e+06	3373236	3.50118e+06	1.03793	0.479008	DNA-directed RNA polymerase II RPB2
1377	TGGT1_244310	2.43311e+06	2.53791e+06	2.31928e+06	2840216	2485509	2.57975e+06	1.03792	0.37836	GTP-binding protein
1378	TGGT1_234450	32700000	53600000	56500000	33200000	43200000	44800000	1.03704	0.461708	ribosomal protein RPS15A
1379	TGGT1_270380	38600000	64600000	68900000	38100000	51600000	53500000	1.03682	0.466742	ribosomal protein RPS13
1380	TGGT1_252210	466315	369709	768109	135633	639962	662540	1.03528	0.462684	pentatricopeptide repeat domain-containing protein
1381	TGGT1_246580	0	126143	133922	127240	126143	130581	1.03519	0.198519	hypothetical protein
1382	TGGT1_203490	590319	829962	963475	506525	710140	735000	1.03501	0.46601	GNL3L/Grn1 GTPase
1383	TGGT1_242330	45100000	70400000	71700000	47700000	57700000	59700000	1.03466	0.460583	ribosomal protein RPS5
1384	TGGT1_214970	1.89184e+06	4.57829e+06	4116724	2.57764e+06	3.23507e+06	3.34718e+06	1.03466	0.474428	putative DNA replication licensing factor
1385	TGGT1_318410	2625023	2.00719e+06	2.66752e+06	2.12482e+06	2.3161e+06	2396171	1.03457	0.431797	putative TCP-1 chaperonin
1386	TGGT1_247050	392930	1159029	678770	926671	775979	802720	1.03446	0.476543	hypothetical protein
1387	TGGT1_232390	0	124155	128389	0	124155	128389	1.0341	0.49162	18S rRNA biogenesis protein RCL1 protein
1388	TGGT1_247460	0	286894	296474	0	286894	296474	1.03339	0.491792	proliferating cell nuclear antigen PCNA1
1389	TGGT1_216730	2789216	5392142	5.67246e+06	2779212	4090679	4225837	1.03304	0.475472	MCM2/3/5 family protein
1390	TGGT1_224580	400224	1.31125e+06	1312574	482567	1.01054e+06	1.04356e+06	1.03268	0.476026	RNA recognition motif-containing protein
1391	TGGT1_209210	11000000	19700000	18700000	13100000	15400000	15900000	1.03247	0.462517	hypothetical protein
1392	TGGT1_207440	52100000	92800000	92300000	57100000	72400000	74700000	1.03177	0.470485	ribosomal protein RPS4
1393	TGGT1_295140	291355	465007	511633	268695	378181	390164	1.03169	0.471671	1-phosphatidylinositol 4-kinase
1394	TGGT1_232150	231317	221667	288675	0	279968	288675	1.0311	0.313406	hypothetical protein
1395	TGGT1_221910	293693	468961	451425	136353	381327	392538	1.0294	0.337788	AN1 family Zinc finger domain-containing protein
1396	TGGT1_219790B	1.95305e+06	2174745	2856562	1.39004e+06	2.0639e+06	2.1233e+06	1.02878	0.471727	pre-mRNA processing factor PRP3
1397	TGGT1_321640	1.24503e+06	2.48721e+06	2.21727e+06	1.62482e+06	1.94495e+06	2.00068e+06	1.02865	0.471826	cell division protein CDC48AP
1398	TGGT1_235170	126253	640724	847704	359856	587030	603780	1.02853	0.298857	ATPase, AAA family protein
1399	TGGT1_278640	593149	1125864	968785	798628	859506	883706	1.02816	0.469458	MIZ/SP-RING zinc finger domain-containing protein
1400	TGGT1_225120	0	178821	263310	103974	178821	183642	1.02696	0.256896	hypothetical protein
1401	TGGT1_289510	595539	708594	782453	556431	652066	669442	1.02665	0.451611	hypothetical protein
1402	TGGT1_225890	797627	840760	912656	769325	819194	840990	1.02661	0.399145	hypothetical protein
1403	TGGT1_210690	28000000	55100000	55800000	29700000	41600000	42700000	1.02644	0.47747	ribosomal protein RPS6
1404	TGGT1_227360	42500000	56300000	69700000	31700000	49400000	50700000	1.02632	0.477286	ribosomal protein RPL3
1405	TGGT1_294930	107624	196253	204319	107539	151939	155929	1.02626	0.478518	leucine rich repeat-containing protein
1406	TGGT1_320040	1678062	2.30639e+06	2.43017e+06	1.65241e+06	1.99222e+06	2.04129e+06	1.02463	0.465385	CHORD protein
1407	TGGT1_228210	637121	776698	972788	584628	760821	778708	1.02351	0.380488	26S proteasome regulatory subunit
1408	TGGT1_312820	2102164	2.61992e+06	2.51807e+06	2.20629e+06	2.36104e+06	2414698	1.02272	0.498674	hypothetical protein
1409	TGGT1_267400	51300000	83300000	88200000	49400000	67300000	68800000	1.02229	0.478929	ribosomal protein RPL32
1410	TGGT1_205460	1.52121e+06	3201442	3041942	1.78921e+06	2503558	2.55633e+06	1.02108	0.48171	AN1 family Zinc finger domain-containing protein
1411	TGGT1_266810	234755	766350	715561	448786	646531	659763	1.02047	0.404742	hypothetical protein
1412	TGGT1_263510	2.10686e+06	3.33612e+06	3.28681e+06	2.26718e+06	2.72149e+06	2.777e+06	1.0204	0.475454	Spc97 / Spc98 family protein
1413	TGGT1_273520	7769953	22500000	22800000	8081599	15100000	15400000	1.01987	0.489617	PCI domain-containing protein
1414	TGGT1_312660	7027268	13100000	13800000	6.74334e+06	10100000	10300000	1.0198	0.484207	hypothetical protein
1415	TGGT1_223485	920608	2379008	2.04936e+06	1.31534e+06	1.64981e+06	1682350	1.01972	0.485912	hypothetical protein
1416	TGGT1_236130	141012	299712	356101	122696	283970	289560	1.01969	0.452524	signal recognition particle (SRP9) domain-containing protein
1417	TGGT1_236840	1.65711e+06	2413979	3.05119e+06	1.09731e+06	2.03555e+06	2.07425e+06	1.01901	0.486943	putative zinc finger (C-x8-C-x5-C-x3-H)-2
1418	TGGT1_213310	0	109462	111527	0	109462	111527	1.01887	0.495327	hypothetical protein
1419	TGGT1_211420	3404639	8409491	7935304	4.09937e+06	5907065	6.01734e+06	1.01867	0.487638	RNA recognition motif-containing protein
1420	TGGT1_202540	142567	553112	625424	241517	485961	494870	1.01833	0.39469	3'5'-cyclic nucleotide phosphodiesterase domain-containing protein
1421	TGGT1_213072	375118	1.01348e+06	1.02917e+06	687210	842841	858192	1.01821	0.347587	Sec1 family protein
1422	TGGT1_269010	1.17455e+06	1.44302e+06	1.39735e+06	1.20462e+06	1.39895e+06	1.42399e+06	1.0179	0.483316	AP2 domain transcription factor AP2VIII-7
1423	TGGT1_320450	104101	279695	269162	121421	191898	195291	1.01769	0.489545	ribosome biogenesis regulatory protein (rrs1) protein
1424	TGGT1_262690	16100000	40500000	42900000	14600000	28300000	28800000	1.01767	0.491486	ribosomal protein RPL27
1425	TGGT1_224850	4623570	7211705	7974474	4.06773e+06	5917638	6021104	1.01748	0.484396	putative polyadenylate binding protein
1426	TGGT1_273080	193807	227155	291751	136526	210481	214139	1.01738	0.483719	hypothetical protein
1427	TGGT1_205700	528296	1.39673e+06	1.14142e+06	816398	962512	978907	1.01703	0.487501	cyclophilin precursor
1428	TGGT1_217220	146707	605755	716945	381328	540467	549137	1.01604	0.302482	zinc finger, C3HC4 type (RING finger) domain-containing protein
1429	TGGT1_299050	31000000	58400000	56800000	34000000	44700000	45400000	1.01566	0.486119	ribosomal protein RPL17
1430	TGGT1_297530	265752	610733	693112	371631	524908	532371	1.01422	0.36416	DNA-directed RNA polymerase I RPA2
1431	TGGT1_251770	160981	195266	226694	134582	178123	180638	1.01412	0.48192	hypothetical protein
1432	TGGT1_262400	1.91075e+06	3.40207e+06	3.71851e+06	1.66787e+06	2.65641e+06	2.69319e+06	1.01385	0.489746	lipase
1433	TGGT1_310170	838398	1.52488e+06	1.54128e+06	854006	1.18164e+06	1.19764e+06	1.01355	0.48835	hypothetical protein
1434	TGGT1_239100	41500000	63800000	66400000	40500000	52700000	53400000	1.01328	0.483458	ribosomal protein RPS7
1435	TGGT1_224530	281885	643075	612978	324036	462480	468507	1.01303	0.490788	alveolin domain containing intermediate filament IMC5
1436	TGGT1_313270	922237	1.55746e+06	1.5604e+06	946847	1.23985e+06	1.25362e+06	1.01111	0.488973	hypothetical protein
1437	TGGT1_318660	0	569218	575318	0	569218	575318	1.01072	0.497335	putative PP2C
1438	TGGT1_219520	3.49994e+06	5781743	5943253	3.43662e+06	4.64084e+06	4689937	1.01058	0.489761	histone arginine methyltransferase PRMT1
1439	TGGT1_228460	113722	489240	525037	275424	464301	469162	1.01047	0.352076	hypothetical protein
1440	TGGT1_301010	491969	949885	871772	584524	720927	728148	1.01002	0.490556	putative serine/threonine protein phosphatase
1441	TGGT1_218070	395533	649656	713498	341591	522594	527544	1.00947	0.49223	hypothetical protein
1442	TGGT1_306400	134646	553578	505728	380863	439194	443296	1.00934	0.347236	hypothetical protein
1443	TGGT1_284560	31400000	57300000	54600000	34900000	44400000	44800000	1.00901	0.491309	ribosomal protein RPL9
1444	TGGT1_232520	0	496305	500597	0	496305	500597	1.00865	0.497847	brix domain-containing protein
1445	TGGT1_285250	14600000	32300000	25500000	21800000	23400000	23600000	1.00855	0.49218	hypothetical protein
1446	TGGT1_320210	799436	1.72597e+06	1.77141e+06	775019	1.26271e+06	1.27322e+06	1.00832	0.494537	WD domain, G-beta repeat domain containing protein
1447	TGGT1_261010	251410	410844	416681	396893	456718	460425	1.00812	0.222839	putative tat-binding family protein
1448	TGGT1_267710	147773	331983	318839	157763	293768	296108	1.00796	0.495443	CPSF A subunit region protein
1449	TGGT1_306210	846292	1321202	1.24013e+06	943033	1083747	1.09158e+06	1.00723	0.490113	RNA polymerase II accessory factor CDC73
1450	TGGT1_265410	2908827	5.63613e+06	5.12844e+06	3.47172e+06	4272478	4300079	1.00646	0.493884	G-protein beta WD-40 repeat containing protein
1451	TGGT1_203150	1.75157e+06	1.99815e+06	2.85798e+06	915748	1.87486e+06	1.88686e+06	1.0064	0.495664	hypothetical protein
1452	TGGT1_216220	2.59634e+06	6.13656e+06	6751311	2035532	4366451	4.39342e+06	1.00618	0.496766	AP2 domain transcription factor AP2XI-5
1453	TGGT1_223050	14800000	25900000	27000000	13800000	20300000	20400000	1.00493	0.49795	ribosomal protein RPS20
1454	TGGT1_225160	1.00526e+06	850033	1074514	788828	927648	931671	1.00434	0.491253	hypothetical protein
1455	TGGT1_267530	188458	854887	836988	749311	789749	793150	1.00431	0.252014	hypothetical protein
1456	TGGT1_219440	0	106883	107311	0	106883	107311	1.00401	0.499001	hypothetical protein
1457	TGGT1_261450	102823	549370	601653	363990	480989	482822	1.00381	0.299339	hypothetical protein
1458	TGGT1_261670	0	180565	181106	0	180565	181106	1.003	0.499251	ribonuclease H1/H2 small subunit protein
1459	TGGT1_217540	32700000	61900000	56300000	38500000	47300000	47400000	1.00211	0.497932	RNA recognition motif-containing protein
1460	TGGT1_315140	1.07765e+06	828809	1.2968e+06	612894	953230	954849	1.0017	0.498427	WD domain, G-beta repeat-containing protein
1461	TGGT1_228630	3085703	4966939	5207888	2.85742e+06	4026321	4.03266e+06	1.00157	0.498512	hypothetical protein
1462	TGGT1_266320	286256	693451	789069	169546	597947	598450	1.00084	0.489943	hypothetical protein
1463	TGGT1_285850	3.33762e+06	5382945	4.94531e+06	3780786	4360281	4363046	1.00063	0.499169	peptidyl-prolyl cis-trans isomerase, FKBP-type domain-containing protein
1464	TGGT1_243570	25400000	44600000	47600000	22400000	35000000	35000000	1	0.5	ribosomal protein RPS26
1465	TGGT1_245620	8826568	16800000	16100000	9404974	12800000	12800000	1	0.495871	ribosomal-ubiquitin protein RPS27A
1466	TGGT1_234470	5.84006e+06	9956026	8745449	7049155	7898043	7.8973e+06	0.999906	0.499882	hypothetical protein
1467	TGGT1_236220	1.301e+06	1.25674e+06	1.3712e+06	1.39073e+06	1.38133e+06	1.38097e+06	0.999738	0.0259018	PCI domain-containing protein
1468	TGGT1_243710	0	305562	305480	0	305562	305480	0.999731	0.499933	t-complex protein beta subunit
1469	TGGT1_260000	1.53597e+06	2.2985e+06	2366193	1.46706e+06	1.91724e+06	1.91663e+06	0.999682	0.499634	hypothetical protein
1470	TGGT1_292235	502866	886444	868499	519876	694655	694187	0.999327	0.499362	hypothetical protein
1471	TGGT1_311870	123586	241413	228667	135991	182500	182329	0.999066	0.499196	WD domain, G-beta repeat-containing protein
1472	TGGT1_204410	344262	500427	592233	380869	487011	486551	0.999055	0.336712	endonuclease/exonuclease/phosphatase family protein
1473	TGGT1_219200	6.23964e+06	8539158	8221732	6542871	7.3894e+06	7.3823e+06	0.999039	0.498237	DEAD/DEAH box RNA helicase family protein
1474	TGGT1_231960	541499	1.20913e+06	1117855	367641	875313	874455	0.999021	0.408246	putative omega secalin
1475	TGGT1_233010	143298	684614	731288	277253	611476	610738	0.998794	0.411052	putative cell-cycle-assocaited protein kinase ERK7
1476	TGGT1_202770	0	129817	136269	122719	129817	129494	0.99751	0.213328	RNA recognition motif-containing protein
1477	TGGT1_254300	0	278636	315984	103210	278636	277645	0.996442	0.363627	hypothetical protein
1478	TGGT1_259220	100842	102302	101114	0	101572	101114	0.99549	0.209609	DEAD/DEAH box helicase domain-containing protein
1479	TGGT1_273950	284738	698006	699201	277698	491372	488450	0.994053	0.4965	putative replication factor C subunit 5
1480	TGGT1_260600	1.02404e+06	1.68973e+06	1.70064e+06	995923	1.35688e+06	1.34828e+06	0.993662	0.493727	Pumilio-family RNA binding repeat-containing protein
1481	TGGT1_312090	22600000	40300000	40900000	21800000	31500000	31300000	0.993651	0.497285	ribosomal protein RPL23
1482	TGGT1_227980	0	173393	172266	0	173393	172266	0.993501	0.49837	hypothetical protein
1483	TGGT1_248740	5.13993e+06	10800000	11500000	4.34558e+06	7990259	7.93663e+06	0.993288	0.496344	hypothetical protein
1484	TGGT1_286920	894430	1.3454e+06	1.30297e+06	920568	1.11992e+06	1111768	0.992725	0.490259	SWIRM domain-containing protein
1485	TGGT1_309140	109189	533854	567667	376691	475720	472179	0.992557	0.291956	transducin beta-like protein TBL1
1486	TGGT1_462961	797258	859965	833057	811728	828611	822392	0.992495	0.434188	hypothetical protein
1487	TGGT1_253040	100852	316635	309434	141065	293296	291064	0.992389	0.45751	actin-related protein ARP4A
1488	TGGT1_288530	707878	1.18612e+06	1.19607e+06	683354	947000	939711	0.992303	0.492649	NOL1/NOP2/sun family protein
1489	TGGT1_236860	0	239206	216993	145521	239206	237360	0.992284	0.33514	haloacid dehalogenase family hydrolase domain-containing protein
1490	TGGT1_309890	270032	489737	500893	400172	454039	450533	0.992277	0.308985	hypothetical protein
1491	TGGT1_236080	3.91105e+06	7.04494e+06	6152082	4715500	5477993	5433791	0.991931	0.490935	replication factor-a protein 1 (rpa1) subfamily protein
1492	TGGT1_201680	8821199	14600000	14300000	8865521	11700000	11600000	0.991453	0.488608	putative eukaryotic initiation factor-3 subunit 10
1493	TGGT1_263980	298690	424856	497418	219876	361773	358647	0.991359	0.49275	pentatricopeptide repeat domain-containing protein
1494	TGGT1_309810	6364093	16600000	17900000	3.84586e+06	11500000	11400000	0.991304	0.475258	ribosomal protein RPP2
1495	TGGT1_273780	815678	1.06407e+06	1461516	400521	939872	931018	0.99058	0.494255	SWI2/SNF2-containing protein
1496	TGGT1_310870	214955	351215	453930	106895	283085	280412	0.990559	0.494931	putative integral membrane protein
1497	TGGT1_243930	0	264860	235504	158238	264860	262325	0.990432	0.343178	hypothetical protein
1498	TGGT1_270610	181206	481264	456302	184614	404693	400647	0.990002	0.481188	hypothetical protein
1499	TGGT1_268630	485043	568594	685830	311357	588835	582597	0.989406	0.448262	YagE family protein
1500	TGGT1_300190	15400000	22000000	24000000	13000000	18700000	18500000	0.989305	0.488978	ribosomal protein RPL37A
1501	TGGT1_229950	0	121114	119818	0	121114	119818	0.9893	0.497311	putative 26S proteasome regulatory subunit 6b
1502	TGGT1_218240	665348	1122241	1.10723e+06	661146	893794	884187	0.989251	0.489363	hypothetical protein
1503	TGGT1_232590	1.74618e+06	2.42894e+06	1901490	2.22866e+06	2.08756e+06	2.06508e+06	0.989231	0.479022	glutamate-cysteine ligase, catalytic subunit domain-containing protein
1504	TGGT1_240960	369966	584983	506311	234640	477475	472200	0.988952	0.299877	AIG2 family protein
1505	TGGT1_258500	0	475923	511422	114892	475923	470577	0.988768	0.415403	hypothetical protein
1506	TGGT1_265870A	0	131952	117316	143568	131952	130442	0.988552	0.219515	pantoate-beta-alanine ligase
1507	TGGT1_252360	1.69727e+06	3.69115e+06	3171033	2.15385e+06	2694207	2.66244e+06	0.98821	0.489967	rhoptry kinase family protein ROP24 (incomplete catalytic triad)
1508	TGGT1_209030	23300000	42900000	44300000	21000000	33100000	32700000	0.987915	0.489552	actin ACT1
1509	TGGT1_234180	127729	145597	144999	125015	136663	135007	0.987886	0.456497	hypothetical protein
1510	TGGT1_314265	116811	182266	179665	115540	149539	147602	0.98705	0.485063	hypothetical protein
1511	TGGT1_289950	144135	503826	539204	362536	457045	450870	0.98649	0.295653	hypothetical protein
1512	TGGT1_214590	375992	950118	953308	633141	804747	793224	0.985682	0.365168	micro-fibrillar-associated protein 1
1513	TGGT1_221660	105668	510645	517367	358245	444448	437806	0.985057	0.30584	DEAD/DEAH box helicase domain-containing protein
1514	TGGT1_208830	2.05313e+06	4.02149e+06	4.04778e+06	1.92266e+06	3.08771e+06	3.04096e+06	0.984861	0.487288	hypothetical protein
1515	TGGT1_292080	910741	1.68148e+06	1.55806e+06	994824	1.29611e+06	1.27644e+06	0.984826	0.485438	leucyl-tRNA synthetase
1516	TGGT1_208560	2633802	4240419	4860050	1.90783e+06	3.43711e+06	3.38394e+06	0.984531	0.488817	carrier superfamily protein
1517	TGGT1_267060	30800000	58400000	55200000	32600000	44600000	43900000	0.984305	0.48613	ribosomal protein RPL14
1518	TGGT1_269710	146178	275931	304794	110623	211054	207708	0.984147	0.489871	hypothetical protein
1519	TGGT1_314480	725047	921771	780564	839766	823409	810165	0.983916	0.454603	hypothetical protein
1520	TGGT1_263130	1.20397e+06	2.15766e+06	2.04734e+06	1.25844e+06	1680816	1.65289e+06	0.983383	0.484052	putative citrate synthase
1521	TGGT1_305450	0	275184	270474	0	275184	270474	0.982883	0.495684	acetyltransferase, GNAT family protein
1522	TGGT1_278530	522635	389564	634740	260848	456100	447794	0.98179	0.485209	putative multiprotein bridging factor type 1 family transcriptional co-activator
1523	TGGT1_253910	1.12164e+06	1.58566e+06	1.79722e+06	859702	1.35365e+06	1.32846e+06	0.981393	0.482984	hypothetical protein
1524	TGGT1_255500	4600680	6314062	6478835	4.23094e+06	5457371	5354887	0.981221	0.474394	hypothetical protein
1525	TGGT1_297320	4600680	6314062	6478835	4.23094e+06	5457371	5354887	0.981221	0.474394	hypothetical protein
1526	TGGT1_224950	0	255157	250004	0	255157	250004	0.979805	0.4949	calcium-dependent protein kinase CDPK5
1527	TGGT1_248640	515389	962379	847326	328462	738884	723066	0.978592	0.35117	regulator of chromosome condensation (RCC1) repeat-containing protein
1528	TGGT1_314810	20400000	34400000	33600000	20100000	27400000	26800000	0.978102	0.480019	ribosomal protein RPL7
1529	TGGT1_315210	154977	227964	208398	166047	191470	187223	0.977815	0.464495	putative rhoptry protein
1530	TGGT1_239760	37600000	60700000	58200000	38100000	49200000	48100000	0.977642	0.476932	ribosomal protein RPL22
1531	TGGT1_298040	0	117116	114456	0	117116	114456	0.977286	0.494257	hypothetical protein
1532	TGGT1_286220	0	115571	112895	0	115571	112895	0.976847	0.494145	GDP-L-fucose synthetase
1533	TGGT1_221980	6214967	11300000	11000000	5903755	8885382	8678483	0.976715	0.470037	U1 zinc finger protein
1534	TGGT1_265090	677458	741985	722522	663480	709721	693001	0.976441	0.369504	hypothetical protein
1535	TGGT1_284630	138436	207117	169269	168116	172776	168693	0.976365	0.458111	hypothetical protein
1536	TGGT1_236650	26300000	53100000	49200000	28200000	39700000	38700000	0.974811	0.47925	DEAD (Asp-Glu-Ala-Asp) box polypeptide 17
1537	TGGT1_262780	1551335	2.46505e+06	2.49851e+06	1413534	2.00819e+06	1.95602e+06	0.974023	0.47403	FHA domain-containing protein
1538	TGGT1_225360	210714	323411	301026	219215	267062	260121	0.974007	0.46484	hypothetical protein
1539	TGGT1_313930	1198313	2.10902e+06	1.90996e+06	1.31027e+06	1.65367e+06	1.61012e+06	0.973665	0.471804	transmembrane protein
1540	TGGT1_215560	724348	465277	718776	438502	594812	578639	0.97281	0.47009	histone arginine methyltransferase PRMT5
1541	TGGT1_254620	12500000	16200000	17000000	10900000	14300000	13900000	0.972028	0.460479	ribosomal protein RPL39
1542	TGGT1_309960B	1.28122e+06	1.17357e+06	1.47816e+06	906536	1.22739e+06	1.19235e+06	0.971449	0.457554	hypothetical protein
1543	TGGT1_315280	1647661	2.9767e+06	3.07909e+06	1403175	2.31218e+06	2.24113e+06	0.969273	0.476539	hypothetical protein
1544	TGGT1_263580	520631	797672	750723	527035	659152	638879	0.969245	0.459872	bromodomain-containing protein
1545	TGGT1_285170	0	114717	111115	0	114717	111115	0.968606	0.492028	putative ribosomal RNA large subunit methyltransferase I
1546	TGGT1_310180	610226	1.18533e+06	1.37991e+06	357868	897777	868889	0.967823	0.482592	hypothetical protein
1547	TGGT1_231970	180360	565142	623613	369750	513817	496682	0.96665	0.32231	pre-mRNA processing splicing factor PRP8
1548	TGGT1_220920	1.10834e+06	5778681	3.65106e+06	3005608	3.44351e+06	3.32833e+06	0.966552	0.482736	hypothetical protein
1549	TGGT1_311220	0	148492	0	143499	148492	143499	0.966375	0.491452	hypothetical protein
1550	TGGT1_248890	285187	761089	725461	293347	625731	604688	0.966371	0.484899	actin-like protein ALP3b
1551	TGGT1_228470	39400000	71400000	64500000	42400000	55400000	53500000	0.965704	0.464633	ribosomal protein RPL15
1552	TGGT1_309820	37300000	61700000	65100000	30500000	49500000	47800000	0.965657	0.471653	ribosomal protein RPL11
1553	TGGT1_304760	18500000	27800000	26600000	18200000	23200000	22400000	0.965517	0.457833	RNA recognition motif-containing protein
1554	TGGT1_300290	258917	123503	152453	216724	191210	184588	0.96537	0.468824	SNARE domain-containing protein
1555	TGGT1_264140	272034	234501	324745	163688	253267	244216	0.964263	0.461415	hypothetical protein
1556	TGGT1_254050	263324	510297	528951	216988	386811	372970	0.964218	0.475432	optic atrophy 3 protein (opa3) protein
1557	TGGT1_320050	4540305	11200000	10300000	4931981	7883577	7599892	0.964016	0.479008	ribosomal protein RPL5
1558	TGGT1_261220	1.40458e+06	2714131	3.01407e+06	954891	2.05936e+06	1.98448e+06	0.963642	0.478325	transcription elongation factor SPT4
1559	TGGT1_237220	1.35846e+06	2611333	2.56949e+06	1253219	1.9849e+06	1.91135e+06	0.962949	0.47143	putative DNA replication licensing factor Mcm7
1560	TGGT1_228040	7315996	11700000	12200000	6195076	9532736	9179213	0.962915	0.470525	PPIC-type PPIASE domain-containing protein
1561	TGGT1_266960	17500000	50700000	47300000	18600000	34300000	33000000	0.962099	0.481483	beta-tubulin
1562	TGGT1_310640	0	217197	208524	0	217197	208524	0.960069	0.489818	phosphorylase family protein
1563	TGGT1_209108	0	174020	233011	101084	174020	167048	0.959935	0.269907	hypothetical protein
1564	TGGT1_254460	402778	728577	707236	378754	565678	542995	0.959902	0.465415	hypothetical protein
1565	TGGT1_305520	29000000	50400000	45700000	30500000	39800000	38200000	0.959799	0.457057	ribosomal protein RPS2
1566	TGGT1_206590	1.11331e+06	1.92698e+06	1.77588e+06	1.14181e+06	1520148	1.45884e+06	0.959673	0.458126	calcium-dependent protein kinase CDPK2A
1567	TGGT1_251500	4.26105e+06	6937959	7340958	3.39788e+06	5599503	5.36942e+06	0.958909	0.465942	putative eukaryotic initiation factor-3, subunit 3
1568	TGGT1_203780	133763	102318	109753	116548	118040	113150	0.958573	0.394917	hypothetical protein
1569	TGGT1_316680	1152520	3503219	2.94673e+06	1514639	2.32787e+06	2.23069e+06	0.958252	0.475065	RNA pseudouridine synthase superfamily protein
1570	TGGT1_242380	181353	505382	405356	252178	343368	328767	0.957478	0.471242	fatty acid elongase
1571	TGGT1_292130	42100000	82800000	77200000	42200000	62400000	59700000	0.956731	0.46387	ribosomal protein RPL13A
1572	TGGT1_211020	6063234	11300000	10900000	5726744	8700771	8320837	0.956333	0.464715	RNA recognition motif-containing protein
1573	TGGT1_290640	850925	2.04771e+06	1.83823e+06	932887	1449318	1.38556e+06	0.956006	0.47001	putative DNA mismatch repair protein MSH6-1
1574	TGGT1_311250	0	468797	448057	101127	468797	447676	0.954945	0.451497	hypothetical protein
1575	TGGT1_288290	674032	1076466	1.25411e+06	416629	875249	835370	0.954437	0.469707	hypothetical protein
1576	TGGT1_236050	0	123465	0	117747	123465	117747	0.953681	0.488152	putative fructose-bisphosphate aldolase
1577	TGGT1_228250	0	123139	117357	0	123139	117357	0.953046	0.487986	elongation factor Tu GTP binding domain-containing protein
1578	TGGT1_309120	29400000	50800000	49400000	27100000	40100000	38200000	0.952618	0.457826	ribosomal protein RPL4
1579	TGGT1_236110	747610	1.7623e+06	1464694	924610	1.25495e+06	1.19465e+06	0.951948	0.463006	putative autophagy-related protein 3 atg3
1580	TGGT1_312510	3839512	8106628	7.70157e+06	3.66493e+06	5973070	5683254	0.95148	0.465196	Ku70/Ku80 beta-barrel domain-containing protein
1581	TGGT1_217680	7.56906e+06	8.19528e+06	8894813	6102139	7882171	7498476	0.951321	0.406861	hypothetical protein
1582	TGGT1_215470	16500000	36100000	34100000	16000000	26300000	25000000	0.95057	0.466942	ribosomal protein RPL10A
1583	TGGT1_233720	121081	170215	155261	121610	145648	138436	0.950481	0.415594	DNA-directed RNA polymerase II RPBABC8
1584	TGGT1_206480	442933	1305469	958008	703152	874201	830580	0.950101	0.465785	hypothetical protein
1585	TGGT1_273960	0	112111	106454	0	112111	106454	0.949541	0.487068	chaperonin GroS protein
1586	TGGT1_224070	227759	352559	282630	268013	290159	275321	0.948865	0.417644	hypothetical protein
1587	TGGT1_267540	6.33347e+06	3731811	7584305	1.96058e+06	5032642	4772440	0.948297	0.470359	AGC kinase
1588	TGGT1_216790	2.69692e+06	5.19635e+06	4.03287e+06	3440602	3.94663e+06	3.73674e+06	0.946816	0.442601	putative ATP-binding cassette sub-family E member 1
1589	TGGT1_290910	0	468886	501598	235766	468886	443769	0.946433	0.333895	hypothetical protein
1590	TGGT1_232130	0	433494	512926	307208	433494	410067	0.945956	0.252472	hypothetical protein
1591	TGGT1_270240	684110	3.63696e+06	2.62899e+06	1.45816e+06	2.16054e+06	2.04357e+06	0.945864	0.473999	MAG1 protein
1592	TGGT1_254880	0	166439	194044	120683	166439	157363	0.945475	0.250282	Alpha-galactosidase
1593	TGGT1_209890	131428	322603	265202	164053	227016	214627	0.94543	0.459631	hypothetical protein
1594	TGGT1_262490	698119	1.44355e+06	1.43328e+06	712404	1.13511e+06	1.07284e+06	0.945144	0.498631	putative alpha/beta hydrolase
1595	TGGT1_213890	353160	719281	505716	0	536220	505716	0.943113	0.229919	Myb family DNA-binding domain-containing protein
1596	TGGT1_207840	15700000	29900000	27700000	15300000	22800000	21500000	0.942982	0.45147	ribosomal protein RPS17
1597	TGGT1_232680	2.95731e+06	4.45884e+06	4.12818e+06	2.86448e+06	3.70808e+06	3496330	0.942896	0.42458	hypothetical protein
1598	TGGT1_262650	0	291228	271148	161536	291228	274504	0.942574	0.346989	WD domain, G-beta repeat-containing protein
1599	TGGT1_219700	924725	2.20714e+06	2160531	790710	1.56593e+06	1.47562e+06	0.942327	0.466046	putative DNA replication licensing factor MCM4
1600	TGGT1_229670	27200000	48600000	45200000	26300000	37900000	35700000	0.941953	0.447052	ribosomal protein RPS23
1601	TGGT1_294430	506646	1.00398e+06	987138	435682	755313	711410	0.941874	0.45834	hypothetical protein
1602	TGGT1_205650	144137	388146	383736	107170	337023	317123	0.940955	0.46046	AP2 domain transcription factor AP2VIIa-3
1603	TGGT1_258950	137160	273806	234350	152273	205483	193311	0.940765	0.446318	lectin family protein
1604	TGGT1_313080	351998	736929	673035	350962	544463	511999	0.940373	0.454452	hypothetical protein
1605	TGGT1_216080	6284747	11400000	12000000	4608964	8838639	8304103	0.939523	0.457836	apical complex lysine methyltransferase
1606	TGGT1_299970	105922	349104	213527	0	227513	213527	0.938526	0.266658	tetratricopeptide repeat-containing protein
1607	TGGT1_208350	12400000	19800000	18300000	11800000	16100000	15100000	0.937888	0.425461	hypothetical protein
1608	TGGT1_307000	370284	898288	769314	620587	795585	745402	0.936923	0.42274	hypothetical protein
1609	TGGT1_309752	0	273045	306510	205110	273045	255810	0.936879	0.249403	putative succinate-Coenzyme A ligase, beta subunit
1610	TGGT1_278110	0	176606	217546	112409	176606	164977	0.934156	0.26669	1,3-beta-glucan synthase component protein
1611	TGGT1_264640	437448	1.09584e+06	788650	230357	835534	780264	0.933851	0.305887	bromodomain-containing protein
1612	TGGT1_210440	1.60385e+06	2344732	2.79619e+06	994257	2.0296e+06	1.89523e+06	0.933794	0.471352	polynucleotide adenylyltransferase
1613	TGGT1_248940	376124	646207	645411	309074	511165	477242	0.933636	0.444732	hypothetical protein
1614	TGGT1_205350	116408	191702	158061	129287	154055	143674	0.932614	0.410405	putative integral membrane protein, GNS1/SUR4 family protein
1615	TGGT1_301410	569528	1.0805e+06	1056615	482088	825016	769352	0.932529	0.449074	hypothetical protein
1616	TGGT1_285500	0	136583	127318	0	136583	127318	0.932169	0.482468	hypothetical protein
1617	TGGT1_231430	0	151546	141232	0	151546	141232	0.931946	0.482409	putative oligosaccharyl transferase stt3 protein
1618	TGGT1_278060	161217	522589	463313	374654	449593	418983	0.931916	0.359427	Mre11 DNA-binding domain-containing protein
1619	TGGT1_238010	22400000	50600000	45200000	22800000	36500000	34000000	0.931507	0.451149	ribosomal protein RPL23A
1620	TGGT1_214950	5662878	13300000	14000000	3.64711e+06	9500530	8846351	0.931143	0.463935	hypothetical protein
1621	TGGT1_227600	16900000	32200000	30200000	15400000	24500000	22800000	0.930612	0.442257	ribosomal protein RPL34
1622	TGGT1_202370	0	133874	124390	0	133874	124390	0.929159	0.481664	putative T-complex protein 1, epsilon subunit (TCP-1-epsilon)
1623	TGGT1_286720	392930	145568	358397	141865	269249	250131	0.928995	0.459017	heat shock protein HSP28
1624	TGGT1_288720	36900000	63600000	66700000	26700000	50400000	46800000	0.928571	0.448086	ribosomal protein RPL10
1625	TGGT1_288350	223576	178024	253518	119099	200800	186309	0.927833	0.428544	hypothetical protein
1626	TGGT1_226960	127840	277148	212658	162979	202494	187819	0.927526	0.434619	phosphofructokinase PFKII
1627	TGGT1_215730	196970	318876	325865	152171	257923	239018	0.926702	0.437499	putative Gas41
1628	TGGT1_267680	9165866	17100000	15500000	8610089	13100000	12100000	0.923664	0.428219	microneme protein MIC12
1629	TGGT1_308060	2.80067e+06	5266152	5.02936e+06	2.40198e+06	4.1223e+06	3.80341e+06	0.922642	0.438121	hypothetical protein
1630	TGGT1_285700	0	151154	160871	117982	151154	139427	0.922415	0.250862	ubiquitin fusion degradation protein UFD1AP
1631	TGGT1_319930	0	407022	520126	230173	407022	375150	0.921692	0.281546	hypothetical protein
1632	TGGT1_263050	30000000	46700000	45100000	25500000	38300000	35300000	0.921671	0.417396	ribosomal protein RPL13
1633	TGGT1_245680	18400000	32500000	29600000	17200000	25400000	23400000	0.92126	0.423704	ribosomal protein RPL21
1634	TGGT1_260440	20500000	35200000	28500000	22700000	27800000	25600000	0.920863	0.401303	nuclear factor NF3
1635	TGGT1_310490	32000000	56200000	51800000	29400000	44100000	40600000	0.920635	0.42578	ribosomal protein RPL27A
1636	TGGT1_216560	104998	756842	789410	354783	714014	656737	0.919781	0.376527	methyltransferase domain-containing protein
1637	TGGT1_275480	923029	1.58726e+06	1.99788e+06	283856	1.36136e+06	1.25118e+06	0.919069	0.45621	Myb family DNA-binding domain-containing protein
1638	TGGT1_270880	16400000	30000000	27100000	15500000	23200000	21300000	0.918103	0.425675	RNA recognition motif-containing protein
1639	TGGT1_211890	184383	273747	215379	204884	229065	210131	0.917344	0.357389	RAP domain-containing protein
1640	TGGT1_227290	975935	1959280	2.11219e+06	576028	1.46761e+06	1344111	0.915852	0.452341	histone deacetylase HDAC3
1641	TGGT1_261570	39500000	69000000	61700000	37700000	54300000	49700000	0.915285	0.416585	ribosomal protein RPL7A
1642	TGGT1_225260	396506	986666	820197	444927	691586	632562	0.914654	0.440744	DNA-directed RNA polymerase II RPB1
1643	TGGT1_201380	934244	1.6969e+06	1545787	859517	1.31557e+06	1.20265e+06	0.914165	0.4231	putative chorismate synthase
1644	TGGT1_251880	359985	823356	792180	485736	699033	638958	0.91406	0.440243	tRNA synthetases class I family protein
1645	TGGT1_249250	23300000	39400000	37600000	19800000	31400000	28700000	0.914013	0.422862	ribosomal protein RPL35A
1646	TGGT1_258030	396542	617025	586082	339835	506784	462959	0.913524	0.407851	DNA polymerase
1647	TGGT1_209570	0	161237	165943	128537	161237	147240	0.913191	0.252654	suppressor of mitotic defects protein
1648	TGGT1_232800	0	133076	121520	0	133076	121520	0.913163	0.477352	hypothetical protein
1649	TGGT1_244300	780013	1.12258e+06	824747	912040	951295	868394	0.912854	0.342608	hypothetical protein
1650	TGGT1_321450	0	119276	108777	0	119276	108777	0.911983	0.477031	Myb family DNA-binding domain-containing protein
1651	TGGT1_313300	390574	548091	510473	345508	469332	427990	0.911912	0.375848	YL1 nuclear protein C-terminal domain-containing protein
1652	TGGT1_270900	0	121196	118804	102217	121196	110510	0.911834	0.2501	ATPase, AAA family protein
1653	TGGT1_297760	0	131297	119625	0	131297	119625	0.911098	0.476791	hypothetical protein
1654	TGGT1_262670	37700000	67300000	62900000	32700000	52500000	47800000	0.910476	0.422362	ribosomal protein RPL18A
1655	TGGT1_320220	227582	816984	718790	275889	639434	581598	0.909552	0.476104	putative ubiquinol cytochrome c oxidoreductase
1656	TGGT1_234970	444335	1.0406e+06	806152	543994	742470	675073	0.909227	0.427606	Tyrosine kinase-like (TKL) protein
1657	TGGT1_201200	105464	141506	112234	0	123485	112234	0.908885	0.185706	zinc finger (CCCH type) motif-containing protein
1658	TGGT1_205470	2.63765e+06	3.45794e+06	3529387	2.01006e+06	3047795	2769725	0.908764	0.388965	putative translation elongation factor 2 family protein
1659	TGGT1_237190	4642974	5.95835e+06	7723839	1.90515e+06	5300660	4814497	0.908283	0.442753	hypothetical protein
1660	TGGT1_216590	2.17144e+06	1.9579e+06	2.24196e+06	1.63277e+06	2.13384e+06	1.93737e+06	0.907926	0.36568	HEAT repeat-containing protein
1661	TGGT1_204020	37600000	64000000	66800000	25300000	50800000	46100000	0.90748	0.432341	ribosomal protein RPL8
1662	TGGT1_305340	3422430	1.38598e+06	1.55167e+06	2805194	2.40421e+06	2.17843e+06	0.906092	0.433827	corepressor complex CRC230
1663	TGGT1_246520	332919	443381	563110	242090	523095	473547	0.905279	0.469957	hypothetical protein
1664	TGGT1_220900	153181	452418	296081	264133	372454	336884	0.904498	0.44698	hypothetical protein
1665	TGGT1_305860	0	148102	149366	118371	148102	133869	0.903893	0.256004	calcium-dependent protein kinase CDPK3
1666	TGGT1_234550	340163	523274	443278	336652	431719	389965	0.903285	0.365779	ribosomal protein RPL29
1667	TGGT1_290190	354567	1.30545e+06	806911	680292	902566	814138	0.902026	0.436816	hypothetical protein
1668	TGGT1_272740	8590855	11500000	14100000	4.09457e+06	10100000	9109181	0.901899	0.436183	DNA-directed RNA polymerase III RPC2
1669	TGGT1_278960	404693	1187251	937049	681016	897546	809032	0.901382	0.488787	hypothetical protein
1670	TGGT1_259260	4.07007e+06	2.35544e+06	4.07146e+06	1.71948e+06	3.21275e+06	2.89547e+06	0.901244	0.42382	membrane protein FtsH1
1671	TGGT1_268300	1.84891e+06	3.65416e+06	2.81221e+06	2179513	2833230	2553166	0.90115	0.407134	hypothetical protein
1672	TGGT1_278975	182144	315086	297938	150129	248615	224033	0.901125	0.413873	ICE family protease (caspase) p20 domain-containing protein
1673	TGGT1_248800	234227	0	134560	287469	234227	211015	0.900899	0.285565	hypothetical protein
1674	TGGT1_218840	436517	463930	456741	352486	450224	404614	0.898695	0.243271	mutS domain protein
1675	TGGT1_219540	525506	838317	832584	548228	768247	690406	0.898677	0.485798	cytosolic tRNA-Ala synthetase
1676	TGGT1_248270	174798	610935	569588	279131	530830	476204	0.897093	0.457656	zinc finger (CCCH type) motif-containing protein
1677	TGGT1_215460	29600000	65400000	53300000	31900000	47500000	42600000	0.896842	0.418051	ribosomal protein RPS24
1678	TGGT1_312618	1.76106e+06	3651926	3192363	1.65918e+06	2.70649e+06	2.42577e+06	0.896279	0.419522	hypothetical protein
1679	TGGT1_289530	20800000	36800000	35600000	15900000	28800000	25800000	0.895833	0.416222	ribosomal protein RPL19
1680	TGGT1_206690	372760	881242	662013	460641	627001	561327	0.895257	0.416287	glideosome-associated protein with multiple-membrane spans GAPM2B
1681	TGGT1_223140	1.42481e+06	1.98998e+06	1.92078e+06	1.13519e+06	1.70739e+06	1.52798e+06	0.89492	0.373196	tRNA binding domain-containing protein
1682	TGGT1_213400	0	399383	356610	0	399383	356610	0.892904	0.471801	zinc finger (CCCH type) motif-containing protein
1683	TGGT1_286600	684966	1.85319e+06	1444047	822032	1.26908e+06	1.13304e+06	0.892804	0.428074	hypothetical protein
1684	TGGT1_285660B	0	156312	118336	160761	156312	139549	0.892757	0.263775	DEAD/DEAH box helicase domain-containing protein
1685	TGGT1_202840	135894	227022	199656	124178	181458	161917	0.892312	0.386286	FHA domain-containing protein
1686	TGGT1_255240	0	279568	249359	0	279568	249359	0.891944	0.471536	hypothetical protein
1687	TGGT1_213350	10700000	23700000	22000000	8991267	17400000	15500000	0.890805	0.435025	ribosomal protein RPS15
1688	TGGT1_278280	232109	546522	346363	0	389316	346363	0.889672	0.226501	WD domain, G-beta repeat-containing protein
1689	TGGT1_311480	463826	1.30257e+06	1.0345e+06	659249	952118	846874	0.889463	0.47209	hypothetical protein
1690	TGGT1_221380	11200000	15800000	18700000	5368738	13500000	12000000	0.888889	0.427294	alba 1
1691	TGGT1_315150	503839	1.03087e+06	1.03925e+06	297897	858505	762532	0.888209	0.424099	putative eukaryotic initiation factor-4E
1692	TGGT1_233160	167008	595386	551165	235779	508642	450720	0.886124	0.483691	hypothetical protein
1693	TGGT1_305560	188211	375112	152063	347053	281662	249558	0.886021	0.417117	Vps51/Vps67 protein
1694	TGGT1_205500	2.75849e+06	5102813	4606720	2.35601e+06	3.93065e+06	3.48136e+06	0.885696	0.40406	hypothetical protein
1695	TGGT1_254270	542780	595375	625228	380572	569077	502900	0.883711	0.324854	hypothetical protein
1696	TGGT1_262130	334512	682734	430428	447943	585078	516784	0.883275	0.364451	hypothetical protein
1697	TGGT1_202760	3478988	4782211	4.78526e+06	2.50794e+06	4.1306e+06	3.6466e+06	0.882826	0.37379	hypothetical protein
1698	TGGT1_250790	103810	192240	125228	135969	148025	130599	0.882273	0.366677	hypothetical protein
1699	TGGT1_247390	1.53625e+06	2.60975e+06	2.10462e+06	1.54912e+06	2.073e+06	1.82687e+06	0.881271	0.361637	ATPase, AAA family protein
1700	TGGT1_263320	1.12299e+06	2.99326e+06	2521428	1.10357e+06	2058126	1.8125e+06	0.880656	0.426794	hypothetical protein
1701	TGGT1_285660A	0	164395	144732	0	164395	144732	0.880389	0.468323	DEAD/DEAH box helicase domain-containing protein
1702	TGGT1_219250	0	114001	100254	0	114001	100254	0.879415	0.468051	acetyltransferase, GNAT family protein
1703	TGGT1_254440	18800000	39200000	36600000	14300000	29000000	25500000	0.87931	0.418067	ribosomal protein RPL12
1704	TGGT1_276170	15800000	25700000	19500000	17000000	20700000	18200000	0.879227	0.336402	phosphatidylinositol 3- and 4-kinase
1705	TGGT1_291350	101637	241841	182218	119656	171739	150937	0.878877	0.405906	hypothetical protein
1706	TGGT1_247350	305963	1032964	718087	250952	777992	683578	0.878644	0.355155	thioredoxin domain-containing protein
1707	TGGT1_211410	0	260429	248839	107942	260429	228739	0.878318	0.387882	translation initiation factor sui1 protein
1708	TGGT1_232230	19500000	39200000	35000000	16500000	29300000	25700000	0.877133	0.407434	ribosomal protein RPL30
1709	TGGT1_277740	2.67957e+06	5.18791e+06	4010243	2887379	3.93374e+06	3448811	0.876726	0.378941	zinc finger, C3HC4 type (RING finger) domain-containing protein
1710	TGGT1_201760	2.98542e+06	3.37434e+06	4.22778e+06	1.20727e+06	3265774	2860552	0.875919	0.39504	hypothetical protein
1711	TGGT1_292055	120591	226755	167402	136504	173673	151953	0.874938	0.366166	calcium dependent protein kinase CDPK8
1712	TGGT1_356300	394058	957214	771654	588675	777996	680164	0.874252	0.494592	DNA-directed RNA polymerase I
1713	TGGT1_208540	0	124180	108516	0	124180	108516	0.873863	0.466494	DEAD/DEAH box helicase domain-containing protein
1714	TGGT1_300000	36500000	58400000	49900000	32900000	47400000	41400000	0.873418	0.352554	ribosomal protein RPL18
1715	TGGT1_248160	169000000	216000000	169000000	166000000	193000000	168000000	0.870466	0.199817	hypothetical protein
1716	TGGT1_231480	1.49833e+06	1.65225e+06	2473431	267023	1575290	1.37023e+06	0.869825	0.434997	putative GCN1
1717	TGGT1_314080	637919	1.00396e+06	834318	591713	820940	713015	0.868536	0.335851	hypothetical protein
1718	TGGT1_255430	163463	339961	314904	108227	320155	277818	0.867761	0.397757	Rad9 protein
1719	TGGT1_257580	2.59163e+06	3.53946e+06	2729359	2.55669e+06	3.06554e+06	2.64303e+06	0.862173	0.236467	hypothetical protein
1720	TGGT1_235402	22200000	32500000	32000000	15200000	27400000	23600000	0.861314	0.370063	CorA family Mg2+ transporter protein
1721	TGGT1_236260	0	148107	152802	102040	148107	127421	0.860335	0.282879	protein phosphatase 2C domain-containing protein
1722	TGGT1_410760	0	128883	110827	0	128883	110827	0.8599	0.462548	hypothetical protein
1723	TGGT1_277270	161858	569453	500255	375832	510101	438044	0.858739	0.383213	NTPase II
1724	TGGT1_411590	161858	569453	500255	375832	510101	438044	0.858739	0.383213	nucleoside-triphosphatase
1725	TGGT1_264710	115733	285740	227627	117110	200737	172369	0.858679	0.402955	bucentaur or craniofacial development domain-containing protein
1726	TGGT1_297430	2.7007e+06	4.11055e+06	4333107	1515450	3.40562e+06	2.92428e+06	0.858662	0.394409	hypothetical protein
1727	TGGT1_304520	498907	1.72947e+06	1.24681e+06	664571	1.11419e+06	955691	0.857746	0.418768	hypothetical protein
1728	TGGT1_230940	24400000	46800000	43600000	17300000	35600000	30500000	0.856742	0.396855	hypothetical protein
1729	TGGT1_263700	27800000	61300000	55200000	21200000	44600000	38200000	0.856502	0.407551	ribosomal protein RPS14
1730	TGGT1_214110	132830	214496	183554	113226	173663	148390	0.854473	0.342616	putative protein yipf5
1731	TGGT1_240590	830108	1070312	1.12839e+06	665479	1.0515e+06	896936	0.853004	0.428511	DNA-directed RNA polymerase II RPB5
1732	TGGT1_202810	1.23699e+06	738758	1.22568e+06	458521	987874	842101	0.852437	0.390073	TIM14 protein
1733	TGGT1_245560	0	136247	116029	0	136247	116029	0.851608	0.460184	hypothetical protein
1734	TGGT1_315120	0	200225	190043	150557	200225	170300	0.850543	0.281308	hypothetical protein
1735	TGGT1_272770	1.22716e+06	2.41783e+06	2.03681e+06	1.06055e+06	1.8225e+06	1.54868e+06	0.849758	0.37805	hypothetical protein
1736	TGGT1_269620	1.22039e+06	1.53643e+06	1.48364e+06	856183	1.37841e+06	1.16991e+06	0.848742	0.306506	hypothetical protein
1737	TGGT1_265240	0	123488	104750	0	123488	104750	0.84826	0.459225	hypothetical protein
1738	TGGT1_230890	0	156131	161607	103205	156131	132406	0.848044	0.290668	PHD-finger domain-containing protein
1739	TGGT1_251480	113797	561945	469771	327560	471513	398666	0.845502	0.410061	DEAD/DEAH box helicase domain-containing protein
1740	TGGT1_256910	109938	677079	245751	320125	515630	435743	0.845069	0.36815	hypothetical protein
1741	TGGT1_320588	3.06079e+06	2.79489e+06	2.96951e+06	1.97771e+06	2.92784e+06	2473611	0.844859	0.234819	glycosyl hydrolases family 35 protein
1742	TGGT1_270960	0	133327	112585	0	133327	112585	0.844426	0.458123	hypothetical protein
1743	TGGT1_259990	111824	174901	127435	114633	143363	121034	0.84425	0.279771	SAC3/GANP family protein
1744	TGGT1_313590A	120099	272039	0	165423	196069	165423	0.843696	0.20953	hypothetical protein
1745	TGGT1_297800	0	272739	229740	0	272739	229740	0.842341	0.457522	RecF/RecN/SMC N terminal domain-containing protein
1746	TGGT1_229250A	16800000	32600000	26500000	15100000	24700000	20800000	0.842105	0.363809	ribosomal protein RPL28
1747	TGGT1_311010	117744	305549	230046	126124	211646	178085	0.841426	0.392043	hypothetical protein
1748	TGGT1_288380	584587	1.47191e+06	1.12687e+06	362295	1.02825e+06	865008	0.841244	0.33799	heat shock protein HSP90
1749	TGGT1_314260	0	229686	193107	0	229686	193107	0.840745	0.457062	hypothetical protein
1750	TGGT1_238250	19700000	30200000	28700000	13100000	24900000	20900000	0.839357	0.354316	ribosomal protein RPL36
1751	TGGT1_240690	4138971	5.18581e+06	4352516	3.47384e+06	4662392	3913178	0.839307	0.193654	S-adenosyl methionine synthetase
1752	TGGT1_207760	908858	1.63076e+06	1.82175e+06	416444	1.3337e+06	1.1191e+06	0.839094	0.433153	DnaJ C terminal region domain-containing protein
1753	TGGT1_291900	355350	402027	508339	127023	378688	317681	0.838898	0.390436	Ydr279p family (RNase H2 complex component) protein
1754	TGGT1_216880	626061	1.50722e+06	1.04736e+06	740956	1.06664e+06	894157	0.838292	0.373516	guanine nucleotide-binding protein
1755	TGGT1_221590	658526	924201	804867	320824	791363	662009	0.836543	0.247435	dual specificity phosphatase, catalytic domain-containing protein
1756	TGGT1_294720	223488	432294	451870	253492	421656	352681	0.836418	0.439584	hypothetical protein
1757	TGGT1_320100	1.45643e+06	1.86594e+06	1.86966e+06	893156	1.72104e+06	1.43711e+06	0.835025	0.324991	RNA recognition motif-containing protein
1758	TGGT1_264660	1.77397e+06	1.06431e+06	564515	2.09415e+06	1.59211e+06	1.32933e+06	0.834949	0.462446	SAG-related sequence SRS44
1759	TGGT1_245580	423444	988493	782436	394533	705968	588485	0.833585	0.382204	hypothetical protein
1760	TGGT1_289310	965376	1.01245e+06	1002476	639459	988914	820967	0.830171	0.227848	cullin family protein
1761	TGGT1_316660	532069	1.7289e+06	1.23407e+06	640672	1.13048e+06	937373	0.829178	0.399852	cullin family protein
1762	TGGT1_219590	582562	1.121e+06	991417	419463	851783	705440	0.828193	0.372614	RuvB family 1 protein
1763	TGGT1_260240	712842	1.38238e+06	1177070	557552	1.04761e+06	867311	0.827895	0.365396	ccr4-associated factor family protein
1764	TGGT1_278500	292439	2.12411e+06	1.2365e+06	892501	1.28927e+06	1.0645e+06	0.825664	0.445772	ribosomal RNA large subunit methyltransferase J protein
1765	TGGT1_290270	7680392	11900000	8135473	8.04093e+06	9797329	8088202	0.825552	0.252305	SPRY domain-containing protein
1766	TGGT1_225730	0	156881	129492	0	156881	129492	0.82542	0.452612	putative membrane protein
1767	TGGT1_252500	411259	6.67219e+06	636956	5.20509e+06	3.54173e+06	2.92102e+06	0.824746	0.443729	polo kinase
1768	TGGT1_291850	8.08333e+06	11400000	9735757	6.27336e+06	9718682	8004558	0.823626	0.272	ribosomal protein RPS30
1769	TGGT1_229770	1.3769e+06	2.41549e+06	1.9963e+06	1.12106e+06	1.8962e+06	1.55868e+06	0.822004	0.334221	hypothetical protein
1770	TGGT1_207120	478688	205740	425918	135586	342214	280752	0.820399	0.393443	Sad1/UNC family protein
1771	TGGT1_271390	0	328316	269340	0	328316	269340	0.82037	0.451135	hypothetical protein
1772	TGGT1_259200B	337877	331687	385023	162397	334782	273710	0.817577	0.319216	Na+/H+ exchanger NHE1
1773	TGGT1_217500	130246	269504	195009	131612	199875	163311	0.817067	0.339921	HMG (high mobility group) box domain-containing protein
1774	TGGT1_216380	344264	842745	592457	377356	593504	484906	0.817023	0.363899	phospholipid-translocating P-type ATPase, flippase subfamily protein
1775	TGGT1_269290	565006	1.67249e+06	1.15766e+06	670170	1.11875e+06	913916	0.81691	0.383592	hypothetical protein
1776	TGGT1_226870B	2.39244e+06	4.42673e+06	4.42635e+06	1.13432e+06	3409583	2.78034e+06	0.815448	0.387948	tubulin gamma chain
1777	TGGT1_315220	1.22608e+06	3.0894e+06	2.31573e+06	1.20163e+06	2.15774e+06	1.75868e+06	0.815059	0.374206	rhoptry protein ROP14
1778	TGGT1_253080	799742	2158978	1.41008e+06	1.04536e+06	1.58739e+06	1291263	0.813452	0.377421	hypothetical protein
1779	TGGT1_291980	972243	2.46302e+06	1.82083e+06	833750	1717633	1.39679e+06	0.813207	0.352495	HECT-domain (ubiquitin-transferase) domain-containing protein
1780	TGGT1_288860	683921	1.77802e+06	1.44911e+06	550135	1.23097e+06	999622	0.812061	0.387442	RuvB family 2 protein
1781	TGGT1_234670	0	139465	112930	0	139465	112930	0.809736	0.448005	actin-like family protein
1782	TGGT1_261250	198536	1784572	1.37339e+06	231045	991554	802219	0.809052	0.432139	histone H2A1
1783	TGGT1_298010	636054	1.72947e+06	1.24681e+06	664571	1.18276e+06	955691	0.808016	0.374532	hypothetical protein
1784	TGGT1_247510	0	173773	140407	0	173773	140407	0.80799	0.447489	fructose-bisphospatase II
1785	TGGT1_263870	534874	1.20662e+06	947257	457425	870746	702341	0.806597	0.362305	glutamate-tRNA ligase
1786	TGGT1_208010	227748	917130	439419	490153	660230	531953	0.805709	0.392454	hypothetical protein
1787	TGGT1_250350	272968	475579	398242	203820	374274	301031	0.804306	0.326961	putative CRIPT
1788	TGGT1_289970	4571926	9635821	8468040	2.9519e+06	7103874	5709972	0.803783	0.372709	hypothetical protein
1789	TGGT1_206450	472787	531185	572156	376267	590234	474212	0.80343	0.405646	putative autophagy-related cysteine peptidase atg4
1790	TGGT1_278030	118011	222176	160594	112660	170093	136627	0.803245	0.309231	hypothetical protein
1791	TGGT1_213710	3.07289e+06	4.3692e+06	3.49793e+06	2.43279e+06	3812801	3056075	0.80153	0.231378	WD domain, G-beta repeat-containing protein
1792	TGGT1_209290	149747	509982	371206	149712	389269	311861	0.801145	0.386951	ribosomal protein RPS28
1793	TGGT1_266080	1.19833e+06	2.26657e+06	1.85332e+06	920082	1.73245e+06	1.3867e+06	0.80043	0.337057	hypothetical protein
1794	TGGT1_282200	0	255618	204594	0	255618	204594	0.800391	0.445234	ATPase, AAA family protein
1795	TGGT1_209720	0	139410	111392	0	139410	111392	0.799024	0.444827	hypothetical protein
1796	TGGT1_280480	151058	157113	128202	117936	154086	123069	0.798707	0.017495	EF hand domain-containing protein
1797	TGGT1_220940	0	166250	164847	100459	166250	132653	0.797912	0.317167	ribosomal RNA methyltransferase (FtsJ ) family protein
1798	TGGT1_316350	114346	191658	141076	102522	153002	121799	0.796064	0.272562	hypothetical protein
1799	TGGT1_288685	325902	305772	317352	185367	315837	251359	0.795851	0.218004	Fe-S protein assembly co-chaperone HscB protein
1800	TGGT1_209250	0	273397	217553	0	273397	217553	0.795741	0.443849	hypothetical protein
1801	TGGT1_286130	0	132216	104923	0	132216	104923	0.793569	0.4432	hypothetical protein
1802	TGGT1_209970	256217	551794	390897	119068	473025	375198	0.793189	0.267646	Spc97 / Spc98 family protein
1803	TGGT1_289570	132383	151882	100823	123508	142133	112165	0.789161	0.0915099	phosphatidylinositol transfer protein
1804	TGGT1_238050	1.15906e+06	872887	1.00073e+06	602411	1.01597e+06	801571	0.788968	0.237079	nuclease and tudor domain-containing protein
1805	TGGT1_310370	130683	0	103036	0	130683	103036	0.788447	0.441666	hypothetical protein
1806	TGGT1_270270	137501	247040	189737	113310	192271	151524	0.788075	0.30193	hypothetical protein
1807	TGGT1_311410	1.76608e+06	3230673	2.46454e+06	1470091	2.49838e+06	1967316	0.787437	0.304725	putative M phase phosphoprotein MPP10
1808	TGGT1_212220	1.32778e+06	2455359	1746089	1.23237e+06	1891569	1.48923e+06	0.787299	0.291347	hypothetical protein
1809	TGGT1_216130	0	189653	149153	0	189653	149153	0.786453	0.441068	putative ubiquitin conjugating enzyme E2
1810	TGGT1_312630	215238	1.06054e+06	672050	331219	637890	501634	0.786397	0.396576	putative anonymous antigen-1
1811	TGGT1_295620	2.06391e+06	3.91701e+06	3419232	964043	2.99046e+06	2.35157e+06	0.786358	0.327627	hypothetical protein
1812	TGGT1_254030	225436	0	116625	237647	225436	177136	0.785748	0.332289	zinc finger CDGSH-type domain-containing protein
1813	TGGT1_239010	0	163572	156523	100207	163572	128365	0.784758	0.322075	hypothetical protein
1814	TGGT1_260680	0	304092	261661	108212	304092	237867	0.782222	0.432348	putative small subunit DNA primase
1815	TGGT1_315920	444160	1.18336e+06	847310	251632	813759	636407	0.782059	0.316833	DNA-directed RNA polymerase II RPB11A
1816	TGGT1_205550	1.06946e+06	3.3946e+06	226736	3264122	2.23203e+06	1.74543e+06	0.781991	0.41147	AGC kinase
1817	TGGT1_316900	5790492	11000000	8838608	4311033	8409943	6574820	0.781791	0.325259	Sas10 C-terminal domain-containing protein
1818	TGGT1_242680	0	246009	229821	154376	246009	192099	0.780861	0.322497	ribosomal protein RPL24e
1819	TGGT1_291075	110139	319547	226206	107559	214843	166882	0.776765	0.364379	hypothetical protein
1820	TGGT1_312875	3.16762e+06	4640944	3.67794e+06	2.36795e+06	3.90428e+06	3.02294e+06	0.774264	0.232812	hypothetical protein
1821	TGGT1_239800	243006	909137	508355	0	664506	508355	0.765012	0.261316	hypothetical protein
1822	TGGT1_244560	601219	2476168	1.50397e+06	848487	1.53869e+06	1.17623e+06	0.764434	0.375055	putative heat shock protein 90
1823	TGGT1_219660	468912	437552	500346	192555	453232	346450	0.764399	0.280679	hypothetical protein
1824	TGGT1_262450	635436	277773	253968	443247	456605	348608	0.763477	0.323442	hypothetical protein
1825	TGGT1_231080	18000000	45300000	30400000	18000000	31700000	24200000	0.763407	0.334244	ribosomal protein RPL38
1826	TGGT1_238080	171810	136212	0	117537	154011	117537	0.763175	0.130524	hypothetical protein
1827	TGGT1_265510	0	165516	111128	140919	165516	126023	0.761399	0.329049	hypothetical protein
1828	TGGT1_306490	2.50571e+06	5576776	4.11685e+06	2.03025e+06	4041245	3.07355e+06	0.760545	0.327077	hypothetical protein
1829	TGGT1_311905	153173	266220	204023	114651	209696	159337	0.759847	0.278474	hypothetical protein
1830	TGGT1_201840	0	233149	175967	0	233149	175967	0.75474	0.431441	aspartyl protease ASP1
1831	TGGT1_208790	2.21603e+06	4285339	2.74379e+06	2148786	3.25069e+06	2.44629e+06	0.752545	0.266427	putative MC family transporter
1832	TGGT1_262640	0	186314	167744	112674	186314	140209	0.752543	0.337989	Cg8 family protein
1833	TGGT1_209860	1.99886e+06	2.3716e+06	2.06885e+06	1.21704e+06	2.18523e+06	1.64295e+06	0.751841	0.181852	SRP40, C-terminal domain-containing protein
1834	TGGT1_310380	1.76488e+06	3.20734e+06	2.38477e+06	1.3533e+06	2.48611e+06	1.86904e+06	0.751791	0.279228	brix domain containing protein
1835	TGGT1_243920	2.72754e+06	8257628	6525655	1.71282e+06	5.49258e+06	4119236	0.749963	0.371954	putative DNA replication licensing factor MCM5
1836	TGGT1_300310	110989	190322	105027	120839	150656	112933	0.749611	0.224731	26S proteasome regulatory subunit, S6a family AAA ATpase
1837	TGGT1_261440	287692	254808	260658	120555	324306	242998	0.749285	0.18945	ARM repeats containing protein
1838	TGGT1_288000	126535	987381	609833	177228	631949	471977	0.74686	0.383363	hypothetical protein
1839	TGGT1_212260	186214	1.18176e+06	885196	335709	1.00946e+06	752619	0.745566	0.454464	Sjogren's syndrome/scleroderma autoantigen 1 (Autoantigen p27) protein
1840	TGGT1_241880	923446	1.55308e+06	1.01474e+06	899568	1.37065e+06	1014934	0.740477	0.236197	3'5'-cyclic nucleotide phosphodiesterase domain-containing protein
1841	TGGT1_261070	0	138911	102825	0	138911	102825	0.740217	0.426969	apicoplast triosephosphate translocator APT1
1842	TGGT1_243960	4085044	9760918	6.89372e+06	3.35432e+06	6922981	5.12402e+06	0.740147	0.322252	nuclear transport factor 2 (ntf2) domain-containing protein
1843	TGGT1_312230	670316	1305372	975125	486563	987844	730844	0.739837	0.293451	putative DNA topoisomerase 2
1844	TGGT1_253440	5.57382e+06	10300000	7996087	3.76574e+06	7950202	5880914	0.739719	0.291646	putative cell-cycle-associated protein kinase SRPK
1845	TGGT1_217600	1.0507e+06	946521	930941	349148	998612	737646	0.738671	0.174427	calcium-dependent protein kinase CDPK9
1846	TGGT1_312500	673221	1.13236e+06	629028	703942	902788	666485	0.738252	0.208288	hypothetical protein
1847	TGGT1_230590	222505	581989	462778	129395	402247	296087	0.736082	0.3536	chitobiosyldiphosphodolichol beta-mannosyltransferase
1848	TGGT1_236040	0	322080	119141	117747	322080	236887	0.735493	0.408078	fructose-1,6-bisphosphate aldolase
1849	TGGT1_256900	537439	1082533	621938	566842	809986	594390	0.733828	0.256858	DEAD/DEAH box helicase domain-containing protein
1850	TGGT1_207990	1.55107e+06	2.627e+06	1.74157e+06	1.31793e+06	2.08903e+06	1.52975e+06	0.732278	0.217714	ribosomal RNA large subunit methyltransferase J protein
1851	TGGT1_266435	3.4566e+06	5004224	5156834	974644	4.28175e+06	3.13359e+06	0.731849	0.326761	hypothetical protein
1852	TGGT1_224940	214266	523265	357885	181559	368765	269722	0.731419	0.316831	hypothetical protein
1853	TGGT1_277500	286336	323298	336578	109222	304817	222900	0.731258	0.275342	putative 26S proteasome regulatory subunit 7
1854	TGGT1_243950	2.85699e+06	4.10902e+06	2.69338e+06	2.33895e+06	3483004	2.51617e+06	0.722413	0.137803	putative prohibitin
1855	TGGT1_315930	251805	716564	316008	249096	589859	425973	0.72216	0.240467	putative integral membrane protein, DUF56 family protein
1856	TGGT1_283710	2.44066e+06	2386032	1.97688e+06	1.49162e+06	2.41335e+06	1.73425e+06	0.718608	0.0543062	longevity-assurance protein (LAG1) domain-containing protein
1857	TGGT1_309190	20200000	35600000	39500000	631833	27900000	20000000	0.716846	0.371921	hypothetical protein
1858	TGGT1_223080	0	238062	211436	129775	238062	170606	0.716643	0.360825	hypothetical protein
1859	TGGT1_269780	246288	646299	410332	219734	529492	377943	0.713785	0.3068	putative ADP-ribosylation factor
1860	TGGT1_258850	185637	479774	266883	203815	332706	235349	0.707379	0.291915	hypothetical protein
1861	TGGT1_229630	241321	670873	499380	101384	612375	431544	0.704706	0.324006	eIF2 kinase IF2K-A (incomplete catalytic triad)
1862	TGGT1_300140	634956	509457	502953	303102	572206	403028	0.70434	0.144025	putative elongation factor 1-gamma
1863	TGGT1_270010	11100000	16000000	4.05686e+06	14800000	13500000	9438709	0.699164	0.278679	hypothetical protein
1864	TGGT1_237110	366668	1.42445e+06	1.06776e+06	360968	1.02844e+06	714366	0.694612	0.401272	putative replication factor C subunit 2
1865	TGGT1_264890	688881	1.21151e+06	556962	761444	950195	659203	0.693756	0.20433	hypothetical protein
1866	TGGT1_295320	2653435	4605613	2.59944e+06	2427005	3629524	2.51322e+06	0.692439	0.186338	putative embryo sac development arrest EDA7
1867	TGGT1_305190	3.23375e+06	1.3087e+06	2.33968e+06	752342	2.33578e+06	1613394	0.69073	0.309908	CorA family Mg2+ transporter protein
1868	TGGT1_258410	7494260	26600000	17300000	6213706	17100000	11800000	0.690058	0.339602	photosensitized INA-labeled protein PHIL1
1869	TGGT1_223910	4.08097e+06	6511908	4223613	3.07613e+06	5296437	3.64987e+06	0.689118	0.172626	acyltransferase domain-containing protein
1870	TGGT1_213870	6903968	10700000	111193	12000000	8784460	6052393	0.688989	0.351422	UBA/TS-N domain-containing protein
1871	TGGT1_227260	572444	1.87799e+06	1134705	552752	1225219	843728	0.688635	0.323437	RIO1 family protein
1872	TGGT1_235380	207212	650930	472949	113484	515976	353568	0.685241	0.34056	hypothetical protein
1873	TGGT1_250090	0	154201	105601	0	154201	105601	0.684828	0.409578	hypothetical protein
1874	TGGT1_318440	17200000	32100000	19700000	13800000	24600000	16800000	0.682927	0.214053	helicase associated domain (ha2) protein
1875	TGGT1_239620	2.22389e+06	1.47135e+06	107393	2.41235e+06	1.84762e+06	1.25987e+06	0.681891	0.33786	5'-nucleotidase, C-terminal domain-containing protein
1876	TGGT1_212860	264818	408722	273718	181751	336770	227734	0.676231	0.164922	hypothetical protein
1877	TGGT1_216460	0	160648	108131	0	160648	108131	0.673091	0.405833	hypothetical protein
1878	TGGT1_218400	393896	0	137953	390800	393896	264376	0.671183	0.400187	NEK kinase
1879	TGGT1_238040B	1.2632e+06	2.80371e+06	1.51225e+06	1.20896e+06	2.03345e+06	1.36061e+06	0.669111	0.240852	protein disulfide-isomerase domain-containing protein
1880	TGGT1_289320	1.05041e+06	1.0533e+06	894469	506661	1051859	700565	0.666026	0.105869	putative casein kinase I
1881	TGGT1_254365	0	167097	104968	116131	167097	110549	0.661588	0.388847	phosphatidate cytidylyltransferase
1882	TGGT1_224240	730084	1.59107e+06	1.00602e+06	527101	1.16058e+06	766561	0.660499	0.253851	protein phosphatase 2C domain-containing protein
1883	TGGT1_250330	751542	814672	545852	486166	783107	516009	0.658925	0.0127224	hypothetical protein
1884	TGGT1_258660	1.80952e+06	5.6187e+06	3.74997e+06	1.14419e+06	3.71411e+06	2447081	0.65886	0.319035	rhoptry protein ROP6
1885	TGGT1_232000	1.47622e+06	3670082	1.43808e+06	1845147	2629284	1.72724e+06	0.656926	0.245794	hypothetical protein
1886	TGGT1_204050	3.66923e+06	5.47873e+06	4841012	1.16526e+06	4573981	3.00314e+06	0.65657	0.261668	subtilisin SUB1
1887	TGGT1_222710	116740	217196	109180	0	166968	109180	0.653896	0.134508	putative IMP-specific 5'-nucleotidase 1
1888	TGGT1_304670	565226	714444	711511	122211	639835	416861	0.651513	0.269769	leucine rich repeat-containing protein
1889	TGGT1_235140	533794	1.97532e+06	1222524	410427	1.25456e+06	816475	0.650808	0.324664	hypothetical protein
1890	TGGT1_310220	684222	3.13401e+06	1.9883e+06	495228	1909118	1.24176e+06	0.650439	0.343754	hypothetical protein
1891	TGGT1_209430	1343562	3.36064e+06	2.19842e+06	882013	2.49689e+06	1619907	0.648769	0.284849	putative 40S ribosomal protein S4
1892	TGGT1_241240	161208	543572	283206	167747	475022	301985	0.63573	0.295059	hypothetical protein
1893	TGGT1_269910	387681	478648	381637	161601	433165	271619	0.627056	0.153824	putative transcription factor C2H2
1894	TGGT1_248340	39400000	63800000	42600000	21800000	51600000	32200000	0.624031	0.174921	GTP-binding nuclear protein ran/tc4
1895	TGGT1_271970	2241793	1007523	1.61563e+06	384902	1624658	1.00026e+06	0.615677	0.274038	glideosome-associated protein with multiple-membrane spans GAPM3
1896	TGGT1_217182	3239164	4780028	3.06398e+06	1.86115e+06	4009596	2.46257e+06	0.614169	0.127144	RNA-dependent RNA polymerase RDP
1897	TGGT1_408820	0	240791	190755	101311	240791	146033	0.606472	0.430117	NTPase
1898	TGGT1_292160	1.14329e+06	1.42464e+06	454336	961340	1.33976e+06	798212	0.595786	0.0926271	hypothetical protein
1899	TGGT1_314700	174806	560642	304537	133420	367724	218979	0.595497	0.276971	hypothetical protein
1900	TGGT1_313410	0	181711	101985	112234	181711	107109	0.58945	0.437348	proteasome 26S regulatory subunit
1901	TGGT1_206380	143330	594623	256224	176961	368976	216592	0.587008	0.287199	hypothetical protein
1902	TGGT1_258400	2.64762e+06	893909	1.65328e+06	409022	1.77077e+06	1.03115e+06	0.582318	0.281285	PA14 domain-containing protein
1903	TGGT1_220490	14500000	22100000	12600000	8568384	18300000	10600000	0.579235	0.107358	putative pre-rRNA-processing protein PNO1
1904	TGGT1_238040A	6907233	12800000	7216709	3989134	9838995	5.60292e+06	0.569461	0.166607	protein disulfide-isomerase domain-containing protein
1905	TGGT1_217740	0	613831	349505	0	613831	349505	0.569383	0.372099	3-ketoacyl-(acyl-carrier-protein) reductase
1906	TGGT1_292140	1.68766e+06	1.69581e+06	1.63315e+06	256955	1.75595e+06	998884	0.568857	0.195627	NIMA-related protein kinase NIMA1
1907	TGGT1_319910	671400	169150	154436	321982	420275	238209	0.566792	0.281331	WD domain, G-beta repeat-containing protein
1908	TGGT1_203170	500574	1.46523e+06	681610	400290	982900	540950	0.55036	0.235916	OB-fold nucleic acid binding domain-containing protein
1909	TGGT1_220160	183889	1.28983e+06	618226	191567	736858	404896	0.54949	0.315891	WD domain-containing protein
1910	TGGT1_203440	241596	370482	139253	196092	306039	167672	0.547879	0.0942058	anaphase-promoting complex subunit APC10
1911	TGGT1_289000	2.407e+06	2.95791e+06	405464	2.49922e+06	2.68246e+06	1452340	0.541421	0.186815	hypothetical protein
1912	TGGT1_256030	1.29172e+06	3.28755e+06	1.96588e+06	467341	2289636	1.21661e+06	0.531356	0.240238	hypothetical protein
1913	TGGT1_271920	1092797	547151	608903	255697	819974	432300	0.527212	0.177624	hypothetical protein
1914	TGGT1_267810	0	269969	156927	125830	269969	141379	0.523684	0.483372	Rab 5
1915	TGGT1_260190	2.63609e+06	4.92606e+06	2.53927e+06	1.33708e+06	3781075	1.93817e+06	0.512599	0.145094	microneme protein MIC13
1916	TGGT1_255450	0	263454	134000	0	263454	134000	0.508627	0.352083	hypothetical protein
1917	TGGT1_309040	2.10787e+06	7.01665e+06	3.31315e+06	1.3217e+06	4703566	2.38317e+06	0.506672	0.242975	hypothetical protein
1918	TGGT1_237015	2624324	6527163	4.06128e+06	467472	4.68044e+06	2.36128e+06	0.5045	0.237725	hypothetical protein
1919	TGGT1_250820	1.01545e+06	381918	549129	146891	698684	348010	0.498093	0.224331	hypothetical protein
1920	TGGT1_212770	0	455814	224420	0	455814	224420	0.49235	0.346729	hypothetical protein
1921	TGGT1_211730	394653	112397	0	124762	253525	124762	0.492108	0.170545	histone lysine methyltransferase SET8
1922	TGGT1_253520	190050	309860	122094	0	249955	122094	0.488464	0.0789217	U3 small nucleolar RNA-associated protein 6 protein
1923	TGGT1_235690	1163367	2713543	1.48262e+06	253985	1938455	944763	0.487379	0.196172	hypothetical protein
1924	TGGT1_297120	1.50231e+06	7.45824e+06	2.65168e+06	1.51265e+06	4480271	2.08216e+06	0.46474	0.255935	hypothetical protein
1925	TGGT1_263410	291457	252934	124879	0	272195	124879	0.458784	0.042436	scavenger receptor cysteine-rich domain-containing protein
1926	TGGT1_249810	463851	2160228	831918	236286	1.31204e+06	595105	0.453573	0.239025	putative activating signal cointegrator 1 complex subunit 3
1927	TGGT1_250870	2155695	2.63869e+06	129806	2.02296e+06	2.39719e+06	1.07638e+06	0.449019	0.15448	DHHC zinc finger domain-containing protein
1928	TGGT1_229720	5137493	15300000	5133431	3.9438e+06	10200000	4538618	0.444963	0.191242	hypothetical protein
1929	TGGT1_225870	6011238	12000000	4.87678e+06	2350882	9008718	3.69871e+06	0.410571	0.119481	hypothetical protein
1930	TGGT1_242830	7587347	123290	170431	2989036	3.85532e+06	1.57973e+06	0.409754	0.312965	putative XRN 5'-3' exonuclease
1931	TGGT1_249620	628372	1.35843e+06	245065	562972	993400	404018	0.406703	0.138462	histone deacetylase HDAC2
1932	TGGT1_297840	0	300117	107928	0	300117	107928	0.359621	0.304001	DNA primase, large subunit
1933	TGGT1_290970	0	324738	114196	0	324738	114196	0.351655	0.301523	8-amino-7-oxononanoate synthase
1934	TGGT1_231890	528788	130495	129403	100335	329642	114869	0.348467	0.197315	putative beta-ketoacyl-acyl carrier protein synthase III
1935	TGGT1_272440	191526	556374	109132	147971	373950	128551	0.343766	0.156416	RNA recognition motif-containing protein
1936	TGGT1_243730	2.56346e+06	168205	176994	708667	1.36583e+06	442831	0.324221	0.26516	rhoptry protein ROP9
1937	TGGT1_275670	200068	826843	217289	0	694027	217289	0.313085	0.173328	alveolin domain containing intermediate filament IMC15
1938	TGGT1_224480	479769	595484	183871	114116	537626	148994	0.277132	0.0144566	putative cell-cycle-associated protein kinase CLK
1939	TGGT1_220400	125650	1.4842e+06	339056	105003	1.09305e+06	293927	0.268906	0.243393	actin depolymerizing factor ADF
1940	TGGT1_220230B	2.14825e+06	1.3042e+06	124995	624777	1.72623e+06	374886	0.217171	0.0551737	leucine rich repeat-containing protein
1941	TGGT1_213300	394550	774379	134406	110766	584464	122586	0.209741	0.0679763	hypothetical protein
1942	TGGT1_266300	0	601704	124314	0	601704	124314	0.206604	0.259238	hypothetical protein
1943	TGGT1_316700	297496	859466	132284	101559	578481	116921	0.202118	0.121323	uridine kinase
1944	TGGT1_227140	3.13721e+06	167391	289834	200056	1.6523e+06	244945	0.148245	0.221729	hypothetical protein
