# Supplementary material for: TBC9, an essential TBC-domain protein, regulates early vesicular transport and IMC formation in Toxoplasma gondii
Source: Commun Biol. 2024 May 18;7:596. doi: 10.1038/s42003-024-06310-6 (PMC11102469; doi:10.1038/s42003-024-06310-6)
Supplement: Supplementary file 6 — Supplementary Data 3 [file 42003_2024_6310_MOESM6_ESM.xlsx]

## Sheet: Figure 2b
Raw data of pearson corelation coefficient for the co-localization of TBC1, 5, 6, 9 and 14 proteins with BIP
	TBC1	TBC5	TBC6	TBC9	TBC14
mean	0.730075	0.635245	0.725694	0.732124	0.795257
	0.798866	0.772149	0.786867	0.807868	0.688696
	0.796598	0.61299	0.681921	0.799353	0.794396
	0.685643	0.621361	0.633371	0.775779	0.834805
	0.74913	0.553206	0.661135	0.69154	0.84163
	0.737011	0.503396	0.629997	0.731985	0.880146
	0.702251	0.624147	0.63293	0.837831	0.809325
	0.645099	0.625732	0.680812	0.775223	0.88538
	0.806946	0.788487	0.612687	0.82644	0.842942
	0.791017	0.692426	0.612439	0.767076	0.858601
	0.794259	0.60647	0.671535	0.712574	0.846962
	0.786656	0.552684	0.647805	0.721627	0.851777
	0.631826	0.58815	0.681382	0.800422	0.767609
	0.770982	0.515802	0.607342	0.766767	0.768032
	0.75125	0.731579	0.623015	0.782061	0.798457
	0.64864	0.747694	0.851397	0.714478	0.818008
	0.745056	0.760147	0.728008	0.647369	0.741553
	0.824104	0.652446	0.76886	0.64234	0.697973
	0.556909	0.601475	0.8147	0.742676	0.749259
	0.627106	0.79368	0.804151	0.711682	0.811374
	0.720083	0.592467	0.756406	0.643435	0.73604
	0.696724	0.623349	0.70993	0.749845	0.696372
	0.840183	0.657605	0.814088	0.795529	0.742487
	0.576496	0.66286	0.739967	0.728055	0.814211
	0.59292	0.6438	0.685421	0.696915	0.780693
	0.835639	0.540758	0.779486	0.684939	0.807057
	0.83019	0.597916	0.724856	0.720233	0.725454
	0.739187	0.558773	0.719512	0.720959	0.804757
	0.75945	0.669831	0.738666	0.643196	0.753329
	0.694024	0.741779	0.654051	0.675	0.828726
	0.597421	0.681057	0.714536	0.729551	0.766507
	0.744978	0.685623	0.763462	0.717115	0.757957
	0.729708	0.555802	0.761931	0.798633	0.806292
	0.805347	0.631436	0.795675	0.768541	0.817137
	0.621051	0.595536	0.750616	0.708239	0.809164
	0.814876	0.632408	0.839131	0.703053	0.778828
	0.821764	0.615125	0.79875	0.706641	0.731619
	0.86989	0.654965	0.760771	0.75095	0.801925
	0.808636	0.547	0.77246	0.858701	0.771875
	0.83533	0.606282	0.692645	0.706448	0.830489
	0.691347	0.530747	0.74212	0.663916	0.816287
	0.642036	0.53565	0.754187	0.74755	0.887093
	0.727775	0.666487	0.695966	0.733622	0.818281
	0.65514	0.645158	0.784086	0.716153	0.837231
	0.728692	0.653787	0.825644	0.760414	0.829623
	0.624413	0.692923	0.719182	0.618929	0.736548
	0.661277	0.71256	0.766472	0.762697	0.822471
	0.769097	0.61015	0.706812	0.749013	0.742887
	0.755959	0.647282	0.726441	0.703208	0.825931
	0.720852	0.641073	0.714647	0.608625	0.755157
	0.743902	0.588036	0.746448	0.780984	0.8435

## Sheet: Figure 2d
Raw data of pearson corelation coefficient for the co-localization of TBC2, 3 and 18 proteins with STX6 or GRASP
	TBC2			TBC3			TBC18
	STX6	GRASP		STX6	GRASP		STX6	GRASP
mean	0.798854	0.670608		0.669038	0.319172		0.777106	0.693358
	0.8229	0.7244		0.7267	0.278		0.8607	0.59918
	0.8396	0.7298		0.6901	0.2907		0.8129	0.638407
	0.8554	0.5242		0.7663	0.2096		0.8213	0.650425
	0.8407	0.7589		0.7232	0.4259		0.8123	0.797169
	0.7441	0.6976		0.768	0.3622		0.8923	0.710829
	0.7019	0.5217		0.6975	0.256		0.8717	0.897653
	0.7849	0.7567		0.7045	0.2455		0.916	0.640408
	0.6835	0.7281		0.7416	0.3893		0.8178	0.6515
	0.8277	0.6681		0.6212	0.1159		0.6863	0.698199
	0.7829	0.6886		0.6859	0.2195		0.5807	0.672604
	0.8327	0.5431		0.7331	0.353		0.6504	0.773196
	0.7925	0.5908		0.6004	0.3687		0.6443	0.633643
	0.8242	0.5157		0.5916	0.2048		0.8032	0.574843
	0.8533	0.5237		0.6565	0.2433		0.7475	0.614733
	0.848	0.5897		0.7823	0.3351		0.669	0.636363
	0.8852	0.7066		0.6982	0.273		0.6256	0.736548
	0.8583	0.783		0.747	0.333		0.7449	0.683985
	0.8087	0.671		0.696	0.3771		0.8056	0.726408
	0.6657	0.6801		0.7603	0.3138		0.8202	0.799776
	0.8672	0.7273		0.6542	0.3755		0.6714	0.90493
	0.8566	0.7393		0.7456	0.243		0.7303	0.680951
	0.8559	0.7471		0.7851	0.3542		0.8324	0.771973
	0.763	0.5155		0.759	0.3766		0.7937	0.74411
	0.8119	0.6806		0.7843	0.2198		0.7419	0.57
	0.8509	0.5454		0.7121	0.2958		0.795	0.712667
	0.8426	0.6592		0.8001	0.3495		0.8413	0.682576
	0.8205	0.5662		0.809	0.2207		0.8088	0.659693
	0.8681	0.784		0.737	0.3032		0.8031	0.792342
	0.8179	0.7205		0.5661	0.3614		0.6916	0.726022
	0.8618	0.7173		0.5437	0.3389		0.7506	0.669848
	0.829	0.7431		0.558	0.376		0.7956	0.653326
	0.844	0.8144		0.5052	0.3397		0.7233	0.800296
	0.8504	0.7972		0.5988	0.3331		0.7782	0.597616
	0.841	0.73		0.6074	0.3183		0.7617	0.658235
	0.8952	0.6416		0.5891	0.3681		0.8275	0.78882
	0.8771	0.5128		0.7504	0.2933		0.7192	0.643392
	0.6725	0.5746		0.6075	0.3828		0.8478	0.699124
	0.6803	0.5826		0.7594	0.3441		0.8739	0.614988
	0.6987	0.6589		0.7521	0.3943		0.8625	0.689249
	0.758	0.7093		0.7144	0.3321		0.8069	0.819963
	0.7774	0.6712		0.6557	0.2802		0.7675	0.605771
	0.8907	0.7426		0.5776	0.2629		0.8066	0.77869
	0.7605	0.6295		0.5278	0.3674		0.7816	0.721336
	0.7964	0.7879		0.5314	0.4887		0.7399	0.67745
	0.7381	0.786		0.4247	0.405		0.7825	0.545766
	0.6934	0.8418		0.5653	0.2958		0.7729	0.624556
	0.6052	0.585		0.5948	0.309		0.8224	0.871687
	0.6702	0.6786		0.5434	0.2951		0.8879	0.583643
	0.8238	0.6139		0.5898	0.3883		0.7654	0.598358
	0.7722	0.6252		0.7125	0.3514		0.6892	0.644654

## Sheet: Figer 3c-d
	Plaque numbers and sizes for the lines used in the figure 3
	First time				Second time				Third time
RH		Number	size (pixel)			Number	size (pixel)			Number	size (pixel)
		77	121.628			195	106.548			72	119.534
		103	168.505			135	160.371			159	109.367
		99	153.656			129	147.5			96	148.092
	average	93	147.93		average	153	138.14		average	109	125.664
Δtbc1	First time				Second time				Third time
		Number	size (pixel)			Number	size (pixel)			Number	size (pixel)
		41	2.73418			25	1.12069			34	4.75
		21	1.53684			23	1.03448			39	2.78571
		36	2.75			31	1.34247			45	6.86353
	average	32.6667	2.34034		average	26.3333	1.16588		average	39.3333	4.79975
Δtbc2	First time				Second time				Third time
		Number	size (pixel)			Number	size (pixel)			Number	size (pixel)
		89	96.025			80	63.25			74	66.6981
		99	97.6809			81	84.9836			91	59.5866
		85	71.5238			87	76.9149			126	58.3333
	average	91	88.4099		average	82.6667	75.0495		average	97	61.5394
Δtbc3	First time				Second time				Third time
		Number	size (pixel)			Number	size (pixel)			Number	size (pixel)
		35	8.24242			42	4.89333			51	13.7537
		49	12.9032			30	9.14706			47	20.5323
		56	17.875			36	5.10256			46	17.7629
	average	46.6667	13.0069		average	36	6.38099		average	48	17.3496
Δtbc4	First time				Second time				Third time
		Number	size (pixel)			Number	size (pixel)			Number	size (pixel)
		62	39.1729			60	58.375			95	53.1938
		74	96.8514			78	82.4898			87	83.0725
		66	54.6212			77	82.3833			99	64.1506
	average	67.3333	63.5485		average	71.6667	74.416		average	93.6667	66.8056
Δtbc5	First time				Second time				Third time
		Number	size (pixel)			Number	size (pixel)			Number	size (pixel)
		29	42.2958			28	59.825			43	79.6981
		22	38.4			40	56.1268			40	80.52
		37	37.8			41	100.645			36	68.3333
	average	29.3333	39.4986		average	36.3333	72.199		average	39.6667	76.1838
Δtbc6	First time				Second time				Third time
		Number	size (pixel)			Number	size (pixel)			Number	size (pixel)
		60	38.2632			47	38.3636			41	38.5072
		69	52.2453			72	48.0426			45	37.8462
		62	47.5778			42	59.4783			41	45.8667
	average	63.6667	46.0287		average	53.6667	48.6282		average	42.3333	40.74
Δtbc7	First time				Second time				Third time
		Number	size (pixel)			Number	size (pixel)			Number	size (pixel)
		94	129.111			121	92.641			128	138.367
		106	150.593			114	96.1354			156	148.534
		97	123.693			166	120.204			155	150.571
	average	99	134.466		average	133.667	102.993		average	146.333	145.824
Δtbc8	First time				Second time				Third time
		Number	size (pixel)			Number	size (pixel)			Number	size (pixel)
		97	137.776			80	138.367			96	172.837
		95	138.773			78	148.534			103	98.6531
		109	166.464			90	150.571			90	124.516
	average	100.333	147.671		average	82.6667	145.824		average	96.3333	132.002
Δtbc10	First time				Second time				Third time
		Number	size (pixel)			Number	size (pixel)			Number	size (pixel)
		70	129.409			99	122.671			87	102.525
		92	91.9722			90	112.464			98	142.774
		104	152.202			79	89.4177			140	119.412
	average	88.6667	124.528		average	89.3333	108.184		average	108.333	121.57
Δtbc12	First time				Second time				Third time
		Number	size (pixel)			Number	size (pixel)			Number	size (pixel)
		112	72.4304			91	95.3659			84	65.1158
		76	86.7361			86	74.7942			84	74.5397
		99	73.3425			91	96.3143			89	74.7596
	average	95.6667	77.503		average	89.3333	88.8248		average	85.6667	71.4717
Δtbc13	First time				Second time				Third time
		Number	size (pixel)			Number	size (pixel)			Number	size (pixel)
		203	142.326			94	130.293			85	128.376
		129	131.853			115	120.711			97	96.701
		104	110.567			114	102.782			73	139.945
	average	145.333	128.249		average	107.667	117.929		average	85	121.674
Δtbc14	First time				Second time				Third time
		Number	size (pixel)			Number	size (pixel)			Number	size (pixel)
		93	74.6667			133	81.6818			57	70.5664
		102	66.686			111	71.2667			66	76.45
		119	56.2643			111	68.0685			81	86.6818
	average	104.667	65.8723		average	118.333	73.6723		average	68	77.8994
Δtbc15	First time				Second time				Third time
		Number	size (pixel)			Number	size (pixel)			Number	size (pixel)
		52	34			40	23.4359			61	13.7451
		41	26.5385			44	19.1569			53	30.25
		32	25.3077			60	28.4898			45	30.6087
	average	41.6667	28.6154		average	48	23.6942		average	53	24.8679
Δtbc16	First time				Second time				Third time
		Number	size (pixel)			Number	size (pixel)			Number	size (pixel)
		74	56.5541			90	76.3857			79	72.3425
		107	73.1308			83	83.4921			78	82.0556
		110	60.7182			86	83.4545			108	64.0613
	average	97	63.4677		average	86.3333	81.1108		average	88.3333	72.8198
Δtbc17	First time				Second time				Third time
		Number	size (pixel)			Number	size (pixel)			Number	size (pixel)
		55	47.1398			59	77.5932			67	52.213
		59	98.1782			46	82.5082			58	44.2104
		45	63.9022			40	73.4483			56	65.3274
	average	53	69.7401		average	48.3333	77.8499		average	60.3333	53.9169
Δtbc18	First time				Second time				Third time
		Number	size (pixel)			Number	size (pixel)			Number	size (pixel)
		81	139			117	122.457			81	132.124
		99	165.373			85	158.907			101	99.9084
		92	165.957			120	113.424			82	123.446
	average	90.6667	156.776		average	107.333	131.596		average	88	118.493

## Sheet: Figure 4c
			TBC9-mAID-3xHA

## Sheet: Figure 4e
	Parasite replication of the TIR1 and TBC9-mAID lines.
	TIR1	First time								Second time								Third time
		+IAA	1	2	4	8	16	Total number		+IAA	1	2	4	8	16	Total number		+IAA	1	2	4	8	16	Total number
		0H	43	11	37	124	3	218		0H	27	15	34	148	2	226		0H	23	12	32	141	2	210
			28	19	48	130	2	227			22	16	26	163	9	236			25	13	48	128	10	224
			13	7	40	159	5	224			19	16	23	163	4	225			14	13	43	146	4	220
		mean	28	12.3333	41.6667	137.667	3.33333	223		mean	22.6667	15.6667	27.6667	158	5	229		mean	20.6667	12.6667	41	138.333	5.33333	218
		percentage	0.125561	0.0553064	0.186846	0.617339	0.0149477	1		percentage	0.0989811	0.0684134	0.120815	0.689956	0.0218341	1		percentage	0.0948012	0.058104	0.188073	0.634557	0.0244648	1
		24H	22	32	55	121	6	236		24H	20	14	54	159	2	249		24H	22	12	44	122	3	203
			19	37	44	115	0	215			14	22	37	149	2	224			18	19	49	125	2	213
			11	11	30	173	3	228			27	26	57	124	2	236			16	13	38	134	2	203
		mean	17.3333	26.6667	43	136.333	3	226.333		mean	20.3333	20.6667	49.3333	144	2	236.333		mean	18.6667	14.6667	43.6667	127	2.33333	206.333
		percentage	0.0765832	0.11782	0.189985	0.602356	0.0132548	1		percentage	0.0860367	0.0874471	0.208745	0.609309	0.00846262	1		percentage	0.0904685	0.0710824	0.211632	0.615509	0.0113086	1
	TBC9-mAID	First time								Second time								Third time
		+IAA	1	2	4	8	16	Total number		+IAA	1	2	4	8	16	Total number		+IAA	1	2	4	8	16	Total number
		0H	24	33	113	30	5	205		0H	12	30	71	84	3	200		0H	18	42	92	61	1	214
			8	29	71	91	1	200			26	52	95	57	4	234			13	54	113	45	5	230
			27	25	47	101	3	203			25	40	87	61	6	219			15	39	100	50	5	209
		mean	19.6667	29	77	74	3	202.667		mean	21	40.6667	84.3333	67.3333	4.33333	217.667		mean	15.3333	45	101.667	52	3.66667	217.667
		percentage	0.0970395	0.143092	0.379934	0.365132	0.0148026	1		percentage	0.0964778	0.18683	0.387443	0.309342	0.0199081	1		percentage	0.0704441	0.206738	0.467075	0.238897	0.0168453	1
		24H	190	8	2	0	0	200		24H	183	17	0	0	0	200		24H	210	3	0	0	0	213
			193	7	0	0	0	200			212	2	0	0	0	214			200	6	0	0	0	206
			185	15	0	0	0	200			208	3	0	0	0	211			198	4	0	0	0	202
		mean	189.333	10	0.666667	0	0	200		mean	201	7.33333	0	0	0	208.333		mean	202.667	4.33333	0	0	0	207
		percentage	0.946667	0.05	0.00333333	0	0	1		percentage	0.9648	0.0352	0	0	0	1		percentage	0.979066	0.020934	0	0	0	1

## Sheet: Figure 5b
Normal or mis-localization of ER (stained by BIP or IPPS) in the TBC9-mAID line. The parasites were grown on HFF monolayers for 16 hours, followed by ± IAA treatment for 13 hours.
	BIP	First time					Second time					Third time
			normal localization	mis-localization	Total number			normal localization	mis-localization	Total number			normal localization	mis-localization	Total number
		-IAA	192	11	203		-IAA	199	10	209		-IAA	190	12	202
			192	10	202			199	5	204			211	10	221
			193	11	204			218	15	233			198	8	206
		average	192.333	10.6667	203		average	205.333	10	215.333		average	199.667	10	209.667
		percentage	0.947455	0.0525452	1		percentage	0.95356	0.0464396	1		percentage	0.952305	0.0476948	1
		+IAA	32	171	203		+IAA	45	155	200		+IAA	33	179	212
			26	174	200			28	178	206			32	198	230
			36	209	245			50	160	210			45	170	215
		average	31.3333	184.667	216		average	41	164.333	205.333		average	36.6667	182.333	219
		percentage	0.145062	0.854938	1		percentage	0.199675	0.800325	1		percentage	0.167428	0.832572	1
	IPPS	First time					Second time					Third time
			normal localization	mis-localization	Total number			normal localization	mis-localization	Total number			normal localization	mis-localization	Total number
		-IAA	197	5	202		-IAA	204	3	207		-IAA	216	10	226
			239	11	250			212	3	215			209	4	213
			201	1	202			211	3	214			205	6	211
		average	212.333	5.66667	218		average	209	3	212		average	210	6.66667	216.667
		percentage	0.974006	0.0259939	1		percentage	0.985849	0.0141509	1		percentage	0.969231	0.0307692	1
		+IAA	6	196	202		+IAA	25	179	204		+IAA	19	187	206
			2	199	201			29	176	205			23	190	213
			4	199	203			23	178	201			20	183	203
		average	4	198	202		average	25.6667	177.667	203.333		average	20.6667	186.667	207.333
		percentage	0.019802	0.980198	1		percentage	0.12623	0.87377	1		percentage	0.0996785	0.900322	1

## Sheet: Figure 5d
Quantification of the six types of Golgi during either the formation of daughter IMC or only mother IMC. The parasites were grown on HFF monolayers for 16 hours, followed by ± IAA treatment for 13 hours.
daughter IMC formation	First time										only mother IMC	First time
		type1	type2	type3	type4	type5	type6	Total number					type1	type2	type3	type4	type5	type6	Total number
	-IAA	0	4	114	99	9	0	226				-IAA	157	74	32	5	0	0	268
		0	5	123	89	8	0	225					144	67	33	3	0	0	247
		0	3	107	105	9	0	224					170	84	41	7	0	0	302
	average	0	4	114.667	97.6667	8.66667	0	225				average	157	75	35.3333	5	0	0	272.333
	percentage	0	0.0177778	0.50963	0.434074	0.0385185	0	1				percentage	0.576499	0.275398	0.129743	0.0183599	0	0	1
	+IAA	14	31	42	68	10	61	226				+IAA	63	64	86	55	0	0	268
		12	40	39	56	6	59	212					59	67	90	56	0	0	272
		17	26	43	80	13	78	257					77	60	85	49	0	0	271
	average	14.3333	32.3333	41.3333	68	9.66667	66	231.667				average	66.3333	63.6667	87	53.3333	0	0	270.333
	percentage	0.0618705	0.139568	0.178417	0.293525	0.0417266	0.284892	1				percentage	0.245376	0.235512	0.321825	0.197287	0	0	1
	Second time											Second time
		type1	type2	type3	type4	type5	type6	Total number					type1	type2	type3	type4	type5	type6	Total number
	-IAA	0	8	106	113	11	0	238				-IAA	115	56	37	30	0	0	238
		0	5	131	124	14	0	274					127	49	34	27	0	0	237
		0	11	98	109	15	0	233					133	59	40	13	0	0	245
	average	0	8	111.667	115.333	13.3333	0	248.333				average	125	54.6667	37	23.3333	0	0	240
	percentage	0	0.0322148	0.449664	0.46443	0.0536913	0	1				percentage	0.520833	0.227778	0.154167	0.0972222	0	0	1
	+IAA	2	7	36	101	30	69	245				+IAA	61	59	80	37	1	0	238
		7	15	33	106	25	65	251					66	63	86	33	0	0	248
		9	17	41	97	32	71	267					57	54	81	42	2	0	236
	average	6	13	36.6667	101.333	29	68.3333	254.333				average	61.3333	58.6667	82.3333	37.3333	1	0	240.667
	percentage	0.0235911	0.051114	0.144168	0.398427	0.114024	0.268676	1				percentage	0.254848	0.243767	0.342105	0.155125	0.00415512	0	1
												Third time
	Third time												type1	type2	type3	type4	type5	type6	Total number
		type1	type2	type3	type4	type5	type6	Total number				-IAA	109	54	37	10	0	0	210
	-IAA	0	2	75	124	9	0	210					121	43	30	13	0	0	207
		0	6	88	133	13	0	240					103	63	45	6	0	0	217
		0	8	77	116	16	0	217				average	111	53.3333	37.3333	9.66667	0	0	211.333
	average	0	5.33333	80	124.333	12.6667	0	222.333				percentage	0.525237	0.252366	0.176656	0.0457413	0	0	1
	percentage	0	0.023988	0.35982	0.55922	0.0569715	0	1				+IAA	40	36	71	52	5	0	204
	+IAA	2	7	36	101	30	69	245					45	36	75	49	3	0	208
		4	9	47	121	29	55	265					37	41	66	71	7	0	222
		6	11	32	99	38	89	275				average	40.6667	37.6667	70.6667	57.3333	5	0	211.333
	average	4	9	38.3333	107	32.3333	71	261.667				percentage	0.192429	0.178233	0.334385	0.271293	0.0236593	0	1
	percentage	0.0152866	0.0343949	0.146497	0.408917	0.123567	0.271338	1

## Sheet: Figure 5f
	Normal or mis-localization of SORTLR and VPS35 in the TBC9-mAID line. The parasites were grown on HFF monolayers for 16 hours, followed by ± IAA treatment for 13 hours.
		First time					Second time					Third time
	SORTLR		normal localization	mis-localization	Total number			normal localization	mis-localization	Total number			normal localization	mis-localization	Total number
		-IAA	201	10	211		-IAA	189	19	208		-IAA	216	4	220
			230	9	239			235	11	246			231	8	239
			237	13	250			213	14	227			249	3	252
		average	222.667	10.6667	233.333		average	212.333	14.6667	227		average	232	5	237
		percentage	0.954286	0.0457143	1		percentage	0.935389	0.0646109	1		percentage	0.978903	0.021097	1
		+IAA	39	179	218		+IAA	22	188	210		+IAA	38	176	214
			30	172	202			75	141	216			24	186	210
			50	166	216			56	150	206			21	195	216
		average	39.6667	172.333	212		average	51	159.667	210.667		average	27.6667	185.667	213.333
		percentage	0.187107	0.812893	1		percentage	0.242089	0.757911	1		percentage	0.129688	0.870313	1
	VPS35	First time					Second time					Third time
			normal localization	mis-localization	Total number			normal localization	mis-localization	Total number			normal localization	mis-localization	Total number
		-IAA	236	1	237		-IAA	206	6	212		-IAA	223	8	231
			313	1	314			227	9	236			209	3	212
			240	0	240			210	4	214			200	1	201
		average	263	0.666667	263.667		average	214.333	6.33333	220.667		average	210.667	4	214.667
		percentage	0.997472	0.00252845	1		percentage	0.971299	0.0287009	1		percentage	0.981366	0.0186335	1
		+IAA	42	159	201		+IAA	70	148	218		+IAA	46	171	217
			74	151	225			32	179	211			53	161	214
			44	169	213			28	175	203			42	159	201
		average	53.3333	159.667	213		average	43.3333	167.333	210.667		average	47	163.667	210.667
		percentage	0.250391	0.749609	1		percentage	0.205696	0.794304	1		percentage	0.223101	0.776899	1

## Sheet: Figure 5h
	Normal or mis-localization of CPL and HSP60 in the TBC9-mAID line. The parasites were grown on HFF monolayers for 16 hours, followed by ± IAA treatment for 13 hours.
	CPL	First time					Second time					Third time
			normal localization	mis-localization	Total number			normal localization	mis-localization	Total number			normal localization	mis-localization	Total number
		-IAA	181	21	202		-IAA	191	18	209		-IAA	210	24	234
			179	31	210			183	24	207			206	16	222
			207	14	221			182	30	212			163	39	202
		average	189	22	211		average	185.333	24	209.333		average	193	26.3333	219.333
		percentage	0.895735	0.104265	1		percentage	0.88535	0.11465	1		percentage	0.879939	0.120061	1
		+IAA	110	90	200		+IAA	100	102	202		+IAA	89	117	206
			123	81	204			115	88	203			93	109	202
			125	79	204			97	108	205			86	119	205
		average	119.333	83.3333	202.667		average	104	99.3333	203.333		average	89.3333	115	204.333
		percentage	0.588816	0.411184	1		percentage	0.511475	0.488525	1		percentage	0.437194	0.562806	1
		First time					Second time					Third time
	HSP60		normal localization	mis-localization	Total number			normal localization	mis-localization	Total number			normal localization	mis-localization	Total number
		-IAA	200	1	201		-IAA	213	4	217		-IAA	201	1	202
			234	2	236			212	2	214			209	4	213
			230	1	231			208	0	208			211	2	213
		average	221.333	1.33333	222.667		average	211	2	213		average	207	2.33333	209.333
		percentage	0.994012	0.00598802	1		percentage	0.99061	0.00938967	1		percentage	0.988854	0.0111465	1
		+IAA	33	197	230		+IAA	9	231	240		+IAA	13	198	211
			20	198	218			9	203	212			16	201	217
			28	179	207			6	204	210			10	193	203
		average	27	191.333	218.333		average	8	212.667	220.667		average	13	197.333	210.333
		percentage	0.123664	0.876336	1		percentage	0.0362538	0.963746	1		percentage	0.0618067	0.938193	1

## Sheet: Figure 6c
The TBC9-mAID line was quantified and classified into four types based on the state of IMC and the type of nucleus. The parasites were grown on HFF monolayers for 16 hours, followed by ± IAA treatment for 13 hours.
IMC-hoechst		First time							Second time							Third time
			typeA	typeB	typeC	typeD	Total number			typeA	typeB	typeC	typeD	Total number			typeA	typeB	typeC	typeD	Total number
		-IAA	201	11	30	0	242		-IAA	157	10	41	0	208		-IAA	180	11	28	0	219
			182	3	26	0	211			158	9	36	1	204			177	17	30	1	225
			179	8	24	0	211			166	12	27	0	205			171	8	29	1	209
		average	187.333	7.33333	26.6667	0	221.333		average	160.333	10.3333	34.6667	0.333333	205.667		average	176	12	29	0.666667	217.667
		percentage	0.846386	0.0331325	0.120482	0	1		percentage	0.779579	0.0502431	0.168558	0.00162075	1		percentage	0.808576	0.0551302	0.133231	0.00306279	1
		+IAA	170	9	0	30	209		+IAA	174	7	1	29	211		+IAA	182	9	0	23	214
			161	14	1	30	206			166	12	0	34	212			179	11	0	27	217
			163	7	0	44	214			185	7	1	16	209			177	13	1	32	223
		average	164.667	10	0.333333	34.6667	209.667		average	175	8.66667	0.666667	26.3333	210.667		average	179.333	11	0.333333	27.3333	218
		percentage	0.785374	0.0476948	0.00158983	0.165342	1		percentage	0.830696	0.0411392	0.00316456	0.125	1		percentage	0.82263	0.0504587	0.00152905	0.125382	1

[truncated: 8 more sheets: Figure 6e, Figure 6g, Figure 6i, Figure 8f, Figure 8h, Figure 9a, Figure 9d, Supplementary Figure 6c]
